# Supplementary material for: Rickettsia Deregulates Genes Coding for the Neurotoxic Cell Response Pathways in Cerebrocortical Neurons In Vitro
Source: Cells. 2023 Apr 25;12(9):1235. doi: 10.3390/cells12091235 (PMC10177168; doi:10.3390/cells12091235)
Supplement: Supplementary file 1 [file cells-12-01235-s001.zip]

Archive with 1 entries (1 files):
- cells-2271233-supplementary.xlsx
