# Supplementary material for: Rickettsia Deregulates Genes Coding for the Neurotoxic Cell Response Pathways in Cerebrocortical Neurons In Vitro
Source: Cells. 2023 Apr 25;12(9):1235. doi: 10.3390/cells12091235 (PMC10177168; doi:10.3390/cells12091235)
Supplement: Supplementary file 1 [file cells-12-01235-s001.zip › cells-2271233-supplementary.xlsx]

## Sheet: Supp. 1 content
Supplement Spreadsheet S1 content:
1. Gene expression data and list of TaqMan gene expression assays (Applied Biosystems) (https://www.thermofisher.com/order/genome-database/)
2. ''R.akari pathways'' spreadsheet: Significantly enriched pathways after Rickettsia akari infection processed using Enrichr with BioPlanet 2019 database (https://maayanlab.cloud/Enrichr/)
3. ''R.slovaca pathways'' spreadsheet: Significantly enriched pathways after Rickettsia slovaca infection processed using Enrichr with BioPlanet 2019 database (https://maayanlab.cloud/Enrichr/)
4. ''R.akari GO process'' spreadsheet: All terms after Rickettsia akari infection processed using Enrichr with Gene Ontology (GO) Biological process 2021 library (https://maayanlab.cloud/Enrichr/)
5. ''R.slovaca GO process'' spreadsheet: All terms after Rickettsia slovaca infection processed using Enrichr with Gene Ontology (GO) Biological process 2021 library (https://maayanlab.cloud/Enrichr/)

## Sheet: 1.Gene expression
			Fold change
Gene Symbol	TaqMan Assay ID	Gene Name	R.akari 5MOI	R.akari 2.5MOI	R.slovaca 20MOI	R.slovaca 10MOI
Akt1	Rn00583646_m1	v-akt murine thymoma viral oncogene homolog 1	1.27836	1.35165	1.05387	1.18889
Anxa3	Rn00563181_m1	annexin A3	1.53981	1.22602	0.807042	0.666349
Bad	Rn00575519_m1	BCL2-associated agonist of cell death	0.9936	1.12248	0.968284	1.07303
Bak1	Rn01429084_m1	BCL2-antagonist/killer 1	2.22965	2.2723	1.47073	1.15992
Bcl2l1	Rn00437783_m1	Bcl2-like 1	1.02638	1.10931	0.860323	1.02359
Bdnf	Rn00560868_m1	brain-derived neurotrophic factor	1.93732	1.0995	0.614953	0.853859
Birc2	Rn01448127_m1	baculoviral IAP repeat-containing 2	1.18378	1.08381	0.837848	0.888501
Birc3	Rn00576911_m1	baculoviral IAP repeat-containing 3	6.21535	3.75499	2.01473	1.45059
Casp3	Rn00563902_m1	caspase 3	0.592001	0.700941	0.590357	0.777658
Ccl2	Rn00580555_m1	chemokine (C-C motif) ligand 2	76.7293	20.8009	10.4602	3.46932
Ccl3	Rn00564660_m1	chemokine (C-C motif) ligand 3	50.1954	35.2718	17.7042	12.57
Ccl4	Rn00587826_m1	chemokine (C-C motif) ligand 4	10.9748	9.27155	4.97736	3.2925
Cx3cl1	Rn00593186_m1	chemokine (C-X3-C motif) ligand 1	1.2184	1.12422	0.870501	0.887344
Hk1	Rn00562436_m1	hexokinase 1	1.04363	1.15083	0.903517	1.09451
Hk2	Rn00562457_m1	hexokinase 2	1.62731	1.01267	0.628843	0.41633
Il1b	Rn99999009_m1	interleukin 1 beta	22.9177	11.4957	4.68526	2.66974
Il6	Rn01410330_m1	interleukin 6	4.5659	1.34584	0.782949	0.707302
Jun	Rn00572991_s1	Jun oncogene	0.706496	0.399464	0.290857	0.322516
Map3k1	Rn00588007_m1	mitogen activated protein kinase kinase kinase 1	3.14588	2.04256	1.09155	0.981335
Mapk11	Rn01407663_g1	mitogen-activated protein kinase 11	1.4163	1.39303	1.09238	1.15605
Mapk8	Rn01218952_m1	mitogen-activated protein kinase 8	1.14017	1.13527	0.937778	1.0863
Ncam1	Rn00580526_m1	neural cell adhesion molecule 1	1.04368	1.027	0.806902	0.998389
Nfkb1	Rn01399583_m1	nuclear factor of kappa light polypeptide gene enhancer in B-cells 1, p105	1.58458	1.24786	0.822815	0.827406
Ngf	Rn01533872_m1	nerve growth factor (beta polypeptide)	0.999665	0.743382	0.590876	0.68977
Tgfb1	Rn00572010_m1	transforming growth factor, beta 1	3.50807	2.5492	1.49256	1.18895
Tlr4	Rn00569848_m1	toll-like receptor 4	6.88434	8.5006	3.97202	3.06699
Ucp1	Rn00562126_m1	Uncoupling protein 1 (mitochondrial, proton carrier)	2.31105	1.37202	0.757144	0.303844
Ucp2	Rn01754856_m1	uncoupling protein 2 (mitochondrial, proton carrier)	1.88624	1.76874	0.891479	0.843462
18S	Hs99999901_s1	Eukaryotic 18S rRNA	housekeeping gene
Actb	Rn00667869_m1	actin, beta	housekeeping gene
Gapdh	Rn99999916_s1	glyceraldehyde-3-phosphate dehydrogenase	housekeeping gene

## Sheet: 2. R.akari pathways
Strain	Pathways	Adjusted P-value	Odds Ratio
R. acari	Chagas disease	1.61906e-10	179.4020618556701
R. acari	RAGE pathway	4.29469e-10	246.06172839506172
R. acari	Thymic stromal lymphopoietin (TSLP) pathway	3.51983e-09	157.94444444444446
R. acari	Signal transduction through IL-1R	4.33576e-09	302.3030303030303
R. acari	Interleukin-1 regulation of extracellular matrix	1.22474e-08	116.2046783625731
R. acari	Malaria	1.34546e-08	216.72826086956522
R. acari	Toll-like receptor signaling pathway regulation	2.31361e-08	97.29901960784314
R. acari	Interleukin-5 regulation of apoptosis	2.31361e-08	95.8792270531401
R. acari	Interleukin-2 signaling pathway	5.48324e-08	34.27267303102625
R. acari	RANKL regulation of apoptosis and immune response	5.48324e-08	144.31884057971016
R. acari	T cell receptor regulation of apoptosis	9.84144e-08	37.2436974789916
R. acari	TNFR1 signaling pathway	1.32725e-07	279.1468531468532
R. acari	Tumor necrosis factor (TNF) pathway	1.32725e-07	279.1468531468532
R. acari	Senescence and autophagy	1.72095e-07	105.80319148936171
R. acari	TNF-alpha signaling pathway	1.77733e-07	103.58854166666667
R. acari	Amoebiasis	2.02788e-07	99.425
R. acari	Apoptosis	2.46513e-07	55.78813559322034
R. acari	TWEAK signaling pathway	3.7897e-07	190.8803827751196
R. acari	Cytokine-cytokine receptor interaction	3.7897e-07	50.77477477477478
R. acari	Interleukin-1 signaling pathway	3.90757e-07	82.77083333333333
R. acari	TNF-alpha effects on cytokine activity, cell motility, and apoptosis	5.47843e-07	76.36538461538461
R. acari	MAPK signaling pathway	8.96675e-07	42.59090909090909
R. acari	Erythrocyte differentiation pathway	2.08826e-06	416.1041666666667
R. acari	AP-1 transcription factor network	2.36345e-06	109.7465564738292
R. acari	Leishmaniasis	2.54356e-06	106.50802139037434
R. acari	Pertussis toxin-insensitive CCR5 signaling in macrophage	3.30853e-06	332.8333333333333
R. acari	Apoptosis modulation and signaling	3.60789e-06	95.25837320574162
R. acari	ATM-dependent DNA damage response	3.84406e-06	92.8065268065268
R. acari	NOD signaling pathway	4.29093e-06	89.3557800224467
R. acari	Mitochondrial role in apoptotic signaling	4.66729e-06	277.31944444444446
R. acari	Selective expression of chemokine receptors during T-cell polarization	8.53462e-06	216.97826086956522
R. acari	Interleukin-27-mediated signaling events	8.53462e-06	216.97826086956522
R. acari	TWEAK regulation of gene expression	9.30631e-06	207.92708333333334
R. acari	Interleukin-4 regulation of apoptosis	1.00261e-05	37.63931297709924
R. acari	Leptin influence on immune response	1.00261e-05	68.19554030874785
R. acari	Fas signaling pathway	1.1647e-05	65.1072891072891
R. acari	CD40/CD40L signaling	1.27325e-05	178.1875
R. acari	Cytokines and inflammatory response	1.8019e-05	155.8828125
R. acari	Interleukin-23-mediated signaling events	2.03038e-05	146.6985294117647
R. acari	FRA pathway	2.03038e-05	146.6985294117647
R. acari	Pathways in cancer	2.18946e-05	30.7265625
R. acari	FAS pathway and stress induction of heat shock protein regulation	2.27235e-05	138.53472222222223
R. acari	Interleukin-5 signaling pathway	4.45439e-05	108.36413043478261
R. acari	Vitamin B12 metabolism	5.21467e-05	101.71428571428571
R. acari	Low-density lipoprotein (LDL) pathway during atherogenesis	5.31488e-05	768.5
R. acari	MSP/RON receptor signaling pathway	5.31488e-05	768.5
R. acari	Binding of chemokines to chemokine receptors	5.47419e-05	97.7156862745098
R. acari	Cytosolic DNA-sensing pathway	5.98491e-05	94.01886792452831
R. acari	Keratinocyte differentiation	6.1857e-05	92.27314814814815
R. acari	HIV-1 Nef as negative effector of Fas and TNF	6.38976e-05	90.5909090909091
R. acari	Caspase cascade in apoptosis	6.5971e-05	88.96875
R. acari	Selenium pathway	6.80771e-05	87.40350877192982
R. acari	Colorectal cancer	7.37529e-05	84.4322033898305
R. acari	Folate metabolism	7.59723e-05	83.02083333333333
R. acari	LPA receptor mediated events	8.14247e-05	80.33467741935483
R. acari	TSP1-induced apoptosis in microvascular endothelial cell	8.14247e-05	512.2820512820513
R. acari	MAP kinase signaling pathway	0.00015339	63.80448717948718
R. acari	D4-GDI signaling pathway	0.000184992	307.3076923076923
R. acari	T cell receptor/JNK pathway	0.000250525	256.06410256410254
R. acari	Granule cell survival pathway	0.000263007	51.794270833333336
R. acari	Immune system	0.000263007	12.764112903225806
R. acari	Innate immune system	0.00037846	22.707070707070706
R. acari	Apoptosis modulation by HSP70	0.000439925	180.7058823529412
R. acari	4-1BB-dependent immune response	0.000472282	170.65811965811966
R. acari	Interleukin-3 regulation of hematopoietic cells	0.000472282	170.65811965811966
R. acari	p75 neurotrophin receptor-mediated signaling	0.000472282	41.04132231404959
R. acari	Neurotrophin signaling pathway	0.00048786	40.36991869918699
R. acari	Adipogenesis	0.000564269	38.18269230769231
R. acari	Interleukin-11 pathway	0.000593258	146.25641025641025
R. acari	Inhibition of cellular proliferation by Gleevec	0.000628688	139.6013986013986
R. acari	NF-kappaB signaling pathway	0.000628688	139.6013986013986
R. acari	Interleukin-9 regulation of target genes	0.000729389	127.9551282051282
R. acari	TNF/stress-related signaling	0.000769591	122.83076923076923
R. acari	Integrated breast cancer pathway	0.000769591	33.281879194630875
R. acari	Myometrial relaxation and contraction pathways	0.000804406	32.620065789473685
R. acari	Toll receptor cascades	0.000855756	31.77724358974359
R. acari	Apoptosis intrinsic pathway	0.000899604	109.65384615384616
R. acari	PDGFA signaling pathway	0.000899604	109.65384615384616
R. acari	Alpha-V beta-3 integrin/OPN pathway	0.000937199	105.86737400530504
R. acari	NF-kappaB activation by non-typeable Hemophilus influenzae	0.000937199	105.86737400530504
R. acari	Syndecan 2 pathway	0.00105013	99.0272952853598
R. acari	Induction of apoptosis through DR3 and DR4/5 death receptors	0.00110168	95.92788461538461
R. acari	Prion diseases	0.00115387	93.01631701631702
R. acari	Huntington's disease	0.00118953	27.353591160220994
R. acari	Chemokine signaling pathway	0.00127168	26.611559139784948
R. acari	Peptide G-protein coupled receptors	0.00131625	26.185185185185187
R. acari	Angiotensin II-mediated activation of JNK pathway via Pyk2-dependent signaling	0.00136856	82.94386694386695
R. acari	Graft-versus-host disease	0.00147915	78.68244575936883
R. acari	Fc epsilon receptor I signaling in mast cells	0.00147915	78.68244575936883
R. acari	Gastrin pathway	0.00168529	73.05128205128206
R. acari	Interleukin-12/STAT4 pathway	0.00172459	71.34883720930233
R. acari	Interleukin-3 signaling pathway	0.00172459	71.34883720930233
R. acari	Regulation of NFAT transcription factors	0.00186125	68.17094017094017
R. acari	Post-translational regulation of adherens junction stability and disassembly	0.00190046	66.68561872909699
R. acari	Intestinal immune network for IgA production	0.00190046	66.68561872909699
R. acari	G alpha 12 pathway	0.00193964	65.26350245499182
R. acari	Ceramide signaling pathway	0.00193964	65.26350245499182
R. acari	Signal transduction	0.00211956	9.344827586206897
R. acari	JNK/MAPK pathway	0.00222304	60.132730015082956
R. acari	Calcineurin-dependent NFAT signaling role in lymphocytes	0.00236965	57.8577648766328
R. acari	SHP2 signaling	0.00251938	55.74825174825175
R. acari	ATF2 transcription factor network	0.00267212	53.78677462887989
R. acari	Interleukin-12-mediated signaling events	0.00320851	48.64957264957265
R. acari	Telomerase regulation	0.00337487	47.14792899408284
R. acari	Epithelial cell signaling in Helicobacter pylori infection	0.00344253	46.43123543123543
R. acari	Renal cell carcinoma	0.00357825	45.06108597285068
R. acari	CDC42 signaling events	0.00357825	45.06108597285068
R. acari	Rac1 cell motility signaling pathway	0.00361285	44.405797101449274
R. acari	Interleukin-6 signaling pathway	0.00361285	44.405797101449274
R. acari	Prolactin activation of MAPK signaling	0.00399088	41.964172813487885
R. acari	Oncostatin M	0.00412932	15.971590909090908
R. acari	Mitochondrial pathway of apoptosis: caspases	0.00412932	40.84102564102564
R. acari	Signaling events mediated by hepatocyte growth factor receptor (c-Met)	0.00430586	39.77622377622377
R. acari	Respiratory electron transport, ATP biosynthesis by chemiosmotic coupling, and heat production by uncoupling proteins	0.00448446	38.76533592989289
R. acari	Regular glucocorticoid receptor pathway	0.00455463	38.27884615384615
R. acari	Differentiation pathway in PC12 cells	0.00473561	37.34146341463415
R. acari	Hematopoietic cell lineage	0.00514684	35.597495527728086
R. acari	Interferon-gamma signaling pathway	0.00613098	32.21052631578947
R. acari	TSH regulation of gene expression	0.00613098	32.21052631578947
R. acari	Dilated cardiomyopathy	0.00645541	31.21978021978022
R. acari	GnRH signaling pathway	0.00652857	30.902874902874903
R. acari	Electron transport chain	0.00698865	29.696788648244958
R. acari	ERBB1 downstream pathway	0.00706208	29.409763313609467
R. acari	Signaling by interleukins	0.00739959	28.580877066858374
R. acari	GPCR ligand binding	0.00805893	12.025798525798526
R. acari	Tricarboxylic acid (TCA) cycle and respiratory electron transport	0.00836661	26.581939799331103
R. acari	Influenza factor interactions with host	0.0108297	285.42857142857144
R. acari	Interleukin-1-beta (IL-1b) processing pathway	0.0108297	285.42857142857144
R. acari	NADE-dependent death signaling	0.0108297	285.42857142857144
R. acari	Ubiquitin-mediated proteolysis	0.0108802	22.791044776119403
R. acari	T cell receptor signaling pathway	0.0111806	22.288601909039865
R. acari	p53 signaling pathway	0.0111806	22.288601909039865
R. acari	EGF/EGFR signaling pathway	0.0114094	21.965688987271722
R. acari	Apoptotic factor-mediated response	0.0120689	237.8452380952381
R. acari	Interleukin-1 processing	0.0120689	237.8452380952381
R. acari	Integrin signaling pathway	0.0134108	19.941679235796883
R. acari	Transcription factor regulation of microRNAs related to cardiac hypertrophy	0.0135869	203.85714285714286
R. acari	West Nile virus infection	0.0151692	178.36607142857142
R. acari	Alzheimer's disease	0.0155129	18.257024412713037
R. acari	Activation of the AP-1 family of transcription factors	0.0162597	158.53968253968253
R. acari	Apoptotic DNA fragmentation and tissue homeostasis	0.0162597	158.53968253968253
R. acari	IKK complex recruitment mediated by RIP1	0.0162597	158.53968253968253
R. acari	DCC role in regulating apoptosis	0.0162597	158.53968253968253
R. acari	TGF-beta regulation of extracellular matrix	0.0171028	8.640124555160142
R. acari	Apoptotic cleavage of cell adhesion proteins	0.0173475	142.67857142857142
R. acari	Serotonin transporter activity	0.0173475	142.67857142857142
R. acari	TGF-beta signaling in gastrointestinal stem cells	0.0173475	142.67857142857142
R. acari	TGF-beta signaling pathway	0.0173475	16.64733081126524
R. acari	Granzyme A-mediated apoptosis pathway	0.018465	129.7012987012987
R. acari	SODD/TNFR1 signaling pathway	0.018465	129.7012987012987
R. acari	Caspase-mediated cleavage of cytoskeletal proteins	0.018465	129.7012987012987
R. acari	Activation of DNA fragmentation factor	0.0198652	118.88690476190476
R. acari	MAP kinase inactivation of SMRT corepressor	0.0212461	109.73626373626374
R. acari	Antigen-activated B-cell receptor generation of second messengers	0.0214592	14.557232241442767
R. acari	Activation of IRF3/IRF7 mediated by TBK1/IKK epsilon	0.021625	101.89285714285714
R. acari	Hematopoiesis regulation by cytokines	0.021625	101.89285714285714
R. acari	Repression of pain sensation by the transcriptional regulator DREAM	0.021625	101.89285714285714
R. acari	Interleukin-17 signaling pathway	0.021625	101.89285714285714
R. acari	Calcium signaling by HBx of hepatitis B virus	0.021625	101.89285714285714
R. acari	Stress induction of HSP regulation	0.021625	101.89285714285714
R. acari	TRAF6-mediated induction of TAK1 complex	0.021625	101.89285714285714
R. acari	Hypoxia-inducible factor in the cardivascular system	0.0222301	95.0952380952381
R. acari	B cell survival pathway	0.0222301	95.0952380952381
R. acari	Selenium metabolism and selenoproteins	0.0222301	95.0952380952381
R. acari	Interleukin-10 anti-inflammatory signaling pathway	0.0222301	95.0952380952381
R. acari	CD40L signaling pathway	0.0222301	95.0952380952381
R. acari	TGF-beta receptor signaling in EMT (epithelial to mesenchymal transition)	0.0222301	95.0952380952381
R. acari	ACE inhibitor pathway	0.0230589	89.14732142857143
R. acari	Apoptotic cleavage of cellular proteins	0.0230589	89.14732142857143
R. acari	Cadmium-induced DNA biosynthesis and proliferation in macrophages	0.0230589	89.14732142857143
R. acari	Cells and molecules involved in local acute inflammatory response	0.0230589	89.14732142857143
R. acari	Focal adhesion	0.0232179	13.156177156177156
R. acari	Human cytomegalovirus and MAP kinase pathways	0.0238489	83.89915966386555
R. acari	TNFR2 signaling pathway	0.0238489	83.89915966386555
R. acari	Effect of METS on macrophage differentiation	0.0238489	83.89915966386555
R. acari	STAT3 pathway	0.0246027	79.23412698412699
R. acari	Cell cycle progression regulation by PLK3	0.0246027	79.23412698412699
R. acari	MAL role in Rho-mediated activation of SRF	0.0246027	79.23412698412699
R. acari	Tob role in T-cell activation	0.0246027	79.23412698412699
R. acari	Apoptotic signaling in response to DNA damage	0.0253227	75.06015037593986
R. acari	Signaling by Hippo	0.0253227	75.06015037593986
R. acari	Nerve growth factor (NGF) pathway	0.0253227	75.06015037593986
R. acari	Estrogen receptor signaling pathway	0.0253227	75.06015037593986
R. acari	IGF1 signaling pathway	0.0262922	71.30357142857143
R. acari	Oxidative stress-induced gene expression via Nrf2	0.0262922	71.30357142857143
R. acari	BDNF signaling pathway	0.0266294	11.717255717255718
R. acari	TRAF6 mediated NF-kB activation	0.0272401	67.9047619047619
R. acari	Insulin signaling pathway	0.0293815	11.026573426573426
R. acari	Endogenous Toll-like receptor signaling	0.0293815	61.993788819875775
R. acari	Immune system signaling by interferons, interleukins, prolactin, and growth hormones	0.0297653	10.905921416712784
R. acari	Corticotropin releasing hormone pathway	0.030117	59.407738095238095
R. acari	TPO signaling pathway	0.030117	59.407738095238095
R. acari	ALK1 pathway	0.0303619	57.02857142857143
R. acari	Physiological and pathological hypertrophy of the heart	0.0303619	57.02857142857143
R. acari	RXR/VDR pathway	0.0303619	57.02857142857143
R. acari	Inhibition of activated T cell apoptosis by neuropeptides VIP and PACAP	0.0303619	57.02857142857143
R. acari	TGF-beta signaling in development	0.0303619	57.02857142857143
R. acari	ERBB2 role in signal transduction and oncology	0.0303619	57.02857142857143
R. acari	Proteins and DNA sequences in cardicac structures	0.0308946	54.832417582417584
R. acari	CTCF pathway	0.0308946	54.832417582417584
R. acari	ERK5 role in neuronal survival pathway	0.0308946	54.832417582417584
R. acari	FSH signaling pathway	0.0308946	54.832417582417584
R. acari	Cell cycle: G1/S checkpoint	0.0314057	52.7989417989418
R. acari	TGF-beta receptor activation of SMADs	0.0314057	52.7989417989418
R. acari	TRAIL signaling pathway	0.0314057	52.7989417989418
R. acari	PERK-regulated gene expression	0.0314057	52.7989417989418
R. acari	T cell receptor calcium pathway	0.0323589	50.910714285714285
R. acari	Interferon-beta enhancer pathway	0.032985	49.152709359605915
R. acari	Signaling pathway from G-protein families	0.032985	49.152709359605915
R. acari	Nuclear events mediated by MAP kinases	0.032985	49.152709359605915
R. acari	Serotonin HTR1 group and FOS pathway	0.0349928	45.97695852534562
R. acari	Interleukin-7 interactions in immune response	0.0364627	43.18614718614719
R. acari	Monoamine transport	0.0364627	43.18614718614719
R. acari	EGF receptor transactivation by GPCRs in cardiac hypertrophy	0.0364627	43.18614718614719
R. acari	EPO receptor signaling	0.0364627	43.18614718614719
R. acari	Integrated cancer pathway	0.0371762	41.91386554621849
R. acari	fMLP induced chemokine gene expression in HMC-1 cells	0.0371762	41.91386554621849
R. acari	GM-CSF-mediated signaling events	0.0380497	40.714285714285715
R. acari	ALK in cardiac myocytes	0.0389145	39.58134920634921
R. acari	Signaling of hepatocyte growth factor receptor	0.0394124	38.50965250965251
R. acari	Trefoil factor initiation of mucosal healing	0.0394124	38.50965250965251
R. acari	p38 alpha/beta MAPK downstream pathway	0.0394124	38.50965250965251
R. acari	Signaling events regulated by Ret tyrosine kinase	0.0402541	37.494360902255636
R. acari	Alpha-M beta-2 integrin signaling	0.0421001	35.61607142857143
R. acari	Urokinase-type plasminogen activator (uPA) and uPAR-mediated signaling	0.0429203	34.745644599303134
R. acari	Type 1 diabetes mellitus	0.0437325	33.916666666666664
R. acari	HNF3A pathway	0.0443415	33.12624584717608
R. acari	ERBB2/ERBB3 signaling events	0.0443415	33.12624584717608
R. acari	HNF3B pathway	0.0445519	32.371753246753244
R. acari	RhoA signaling pathway	0.0445519	32.371753246753244
R. acari	Integrin-linked kinase signaling	0.0445519	32.371753246753244
R. acari	Wnt interactions in lipid metabolism and immune response	0.0445519	32.371753246753244
R. acari	Syndecan 1 pathway	0.0452598	31.650793650793652
R. acari	Signaling by GPCR	0.0452598	4.879620123203286
R. acari	Agrin in postsynaptic differentiation	0.0457114	30.961180124223603
R. acari	Nucleotide-binding domain, leucine rich repeat containing receptor (NLR) signaling pathways	0.0457114	30.961180124223603
R. acari	ATM pathway	0.0460819	30.300911854103344
R. acari	Presenilin action in Notch and Wnt signaling	0.0460819	30.300911854103344
R. acari	Energy metabolism	0.0460819	30.300911854103344
R. acari	Type II interferon signaling (interferon-gamma)	0.0477687	29.06122448979592
R. acari	Apoptotic execution phase	0.0494388	27.9187675070028
R. acari	Amyotrophic lateral sclerosis (ALS)	0.0499574	27.380494505494507
R. acari	Androgen receptor regulation of biosynthesis and transcription	0.0499574	27.380494505494507

## Sheet: 3. R.slovaca pathways
Strain	Pathways	Adjusted P-value	Odds Ratio
R. slovaca	Chagas disease	4.25985e-07	167.42424242424244
R. slovaca	Interleukin-1 regulation of extracellular matrix	4.39631e-07	144.0144927536232
R. slovaca	Toll-like receptor signaling pathway regulation	5.51476e-07	120.75425790754258
R. slovaca	Interleukin-5 regulation of apoptosis	5.51476e-07	119.00479616306954
R. slovaca	RAGE pathway	1.30235e-06	203.39795918367346
R. slovaca	Interleukin-2 signaling pathway	3.09514e-06	39.89375
R. slovaca	Pertussis toxin-insensitive CCR5 signaling in macrophage	3.71094e-06	499.35
R. slovaca	Apoptosis	3.71094e-06	69.45147679324894
R. slovaca	Thymic stromal lymphopoietin (TSLP) pathway	3.75958e-06	132.24584717607974
R. slovaca	T cell receptor regulation of apoptosis	8.153e-06	38.97889447236181
R. slovaca	TNFR1 signaling pathway	1.138e-05	277.25
R. slovaca	Tumor necrosis factor (TNF) pathway	1.138e-05	277.25
R. slovaca	TNF-alpha effects on cytokine activity, cell motility, and apoptosis	1.33103e-05	86.6215921483097
R. slovaca	TWEAK signaling pathway	2.74823e-05	191.82692307692307
R. slovaca	Malaria	4.64046e-05	155.7890625
R. slovaca	Binding of chemokines to chemokine receptors	5.17701e-05	146.60294117647058
R. slovaca	MSP/RON receptor signaling pathway	6.27149e-05	1110.2777777777778
R. slovaca	NADE-dependent death signaling	6.27149e-05	1110.2777777777778
R. slovaca	Signal transduction	9.26039e-05	22.45562130177515
R. slovaca	Leishmaniasis	9.78105e-05	108.26086956521739
R. slovaca	TSP1-induced apoptosis in microvascular endothelial cell	9.78105e-05	740.1111111111111
R. slovaca	RANKL regulation of apoptosis and immune response	9.78105e-05	105.20070422535211
R. slovaca	Cytokine-cytokine receptor interaction	0.000108683	43.19211822660098
R. slovaca	Interleukin-4 regulation of apoptosis	0.000108683	42.85931558935361
R. slovaca	Apoptosis modulation and signaling	0.000108896	96.97402597402598
R. slovaca	NOD signaling pathway	0.000125687	91.03810975609755
R. slovaca	MAPK signaling pathway	0.000177077	36.27465437788018
R. slovaca	D4-GDI signaling pathway	0.000177077	443.97777777777776
R. slovaca	Senescence and autophagy	0.000178195	77.70703125
R. slovaca	TNF-alpha signaling pathway	0.000182909	76.11352040816327
R. slovaca	Amoebiasis	0.000198874	73.11397058823529
R. slovaca	Leptin influence on immune response	0.000221472	69.67990654205607
R. slovaca	p75 neurotrophin receptor-mediated signaling	0.000305511	61.574380165289256
R. slovaca	Interleukin-1 signaling pathway	0.000305511	61.06659836065574
R. slovaca	Nerve growth factor (NGF) pathway	0.000406841	246.55555555555554
R. slovaca	Mitochondrial role in apoptotic signaling	0.000437045	233.5672514619883
R. slovaca	Selective expression of chemokine receptors during T-cell polarization	0.000639822	184.86111111111111
R. slovaca	Interleukin-9 regulation of target genes	0.000639822	184.86111111111111
R. slovaca	TWEAK regulation of gene expression	0.000673088	177.45777777777778
R. slovaca	CD40/CD40L signaling	0.000866133	152.95019157088123
R. slovaca	Chemokine signaling pathway	0.000866133	39.92540322580645
R. slovaca	Peptide G-protein coupled receptors	0.000885837	39.285714285714285
R. slovaca	Induction of apoptosis through DR3 and DR4/5 death receptors	0.000973673	138.59027777777777
R. slovaca	Interleukin-23-mediated signaling events	0.00110354	126.6920634920635
R. slovaca	FRA pathway	0.00110354	126.6920634920635
R. slovaca	Signal transduction through IL-1R	0.00113919	123.16666666666667
R. slovaca	FAS pathway and stress induction of heat shock protein regulation	0.00117487	119.83183183183183
R. slovaca	Gastrin pathway	0.00146645	105.53968253968254
R. slovaca	Regulation of NFAT transcription factors	0.00164005	98.4888888888889
R. slovaca	Interleukin-5 signaling pathway	0.00171318	94.28841607565012
R. slovaca	Ceramide signaling pathway	0.00171318	94.28841607565012
R. slovaca	Vitamin B12 metabolism	0.00189285	88.61777777777777
R. slovaca	Cytosolic DNA-sensing pathway	0.00215427	82.03703703703704
R. slovaca	Keratinocyte differentiation	0.0021906	80.54141414141414
R. slovaca	HIV-1 Nef as negative effector of Fas and TNF	0.00222692	79.09920634920636
R. slovaca	Caspase cascade in apoptosis	0.00226322	77.70760233918129
R. slovaca	Selenium pathway	0.0022995	76.3639846743295
R. slovaca	Colorectal cancer	0.00241289	73.81111111111112
R. slovaca	Folate metabolism	0.00244903	72.59744990892531
R. slovaca	Oncostatin M	0.00248059	23.962256493506494
R. slovaca	Interleukin-12-mediated signaling events	0.00248059	70.28571428571429
R. slovaca	LPA receptor mediated events	0.00248059	70.28571428571429
R. slovaca	HIF-1 transcriptional activity in hypoxia	0.00251675	69.18402777777777
R. slovaca	Innate immune system	0.00258216	23.346123417721518
R. slovaca	Epithelial cell signaling in Helicobacter pylori infection	0.002589	67.08080808080808
R. slovaca	Pathways in cancer	0.00264354	22.904114906832298
R. slovaca	AP-1 transcription factor network	0.00266118	65.10130718954248
R. slovaca	Prolactin activation of MAPK signaling	0.00300839	60.627092846270926
R. slovaca	Mitochondrial pathway of apoptosis: caspases	0.00312425	59.004444444444445
R. slovaca	Differentiation pathway in PC12 cells	0.00366132	53.94850948509485
R. slovaca	TSH regulation of gene expression	0.00475094	46.53567251461988
R. slovaca	GPCR ligand binding	0.00475094	18.042383292383292
R. slovaca	Granule cell survival pathway	0.00486366	45.57159221076747
R. slovaca	Immune system	0.00567833	10.919804541534925
R. slovaca	Fas signaling pathway	0.00636622	39.087512291052114
R. slovaca	Neurotrophin signaling pathway	0.00752271	35.60035842293907
R. slovaca	Axonal growth stimulation	0.00977577	499.625
R. slovaca	Integrated breast cancer pathway	0.0105985	29.391111111111112
R. slovaca	Myometrial relaxation and contraction pathways	0.0107507	28.81045751633987
R. slovaca	Toll receptor cascades	0.0107507	28.070771408351025
R. slovaca	Activation of TRKA receptors	0.0107507	399.68
R. slovaca	Interleukin-1-beta (IL-1b) processing pathway	0.0107507	399.68
R. slovaca	Cell cycle negative regulation by p75 neurotrophin receptor	0.0107507	399.68
R. slovaca	Low-density lipoprotein (LDL) pathway during atherogenesis	0.0107507	399.68
R. slovaca	Alzheimer's disease	0.0119697	26.37658017298736
R. slovaca	Apoptotic factor-mediated response	0.0121069	333.05
R. slovaca	Interleukin-1 processing	0.0121069	333.05
R. slovaca	Huntington's disease	0.0136501	24.184371184371184
R. slovaca	Axonogenesis regulation by p75 neurotrophin receptor	0.0150397	249.7625
R. slovaca	West Nile virus infection	0.0150397	249.7625
R. slovaca	Activation of the AP-1 family of transcription factors	0.0159957	222.0
R. slovaca	Apoptotic DNA fragmentation and tissue homeostasis	0.0159957	222.0
R. slovaca	IKK complex recruitment mediated by RIP1	0.0159957	222.0
R. slovaca	DCC role in regulating apoptosis	0.0159957	222.0
R. slovaca	Apoptotic cleavage of cell adhesion proteins	0.0170468	199.79
R. slovaca	BTG family proteins and cell cycle regulation	0.0170468	199.79
R. slovaca	Serotonin transporter activity	0.0170468	199.79
R. slovaca	Signaling by NGF	0.0175033	20.060882800608827
R. slovaca	Granzyme A-mediated apoptosis pathway	0.0178556	181.61818181818182
R. slovaca	SODD/TNFR1 signaling pathway	0.0178556	181.61818181818182
R. slovaca	Caspase-mediated cleavage of cytoskeletal proteins	0.0178556	181.61818181818182
R. slovaca	Focal adhesion	0.0186299	19.007215007215006
R. slovaca	Activation of DNA fragmentation factor	0.0187809	166.475
R. slovaca	MAP kinase downregulation by phosphorylation of MEK1 by Cdk5/p35	0.0187809	166.475
R. slovaca	Retrograde neurotrophin signaling	0.0197595	153.66153846153847
R. slovaca	T cell receptor/JNK pathway	0.0197595	153.66153846153847
R. slovaca	Activation of IRF3/IRF7 mediated by TBK1/IKK epsilon	0.0197595	142.67857142857142
R. slovaca	Repression of pain sensation by the transcriptional regulator DREAM	0.0197595	142.67857142857142
R. slovaca	Calcium signaling by HBx of hepatitis B virus	0.0197595	142.67857142857142
R. slovaca	Signaling to p38 via RIT and RIN	0.0197595	142.67857142857142
R. slovaca	Stress induction of HSP regulation	0.0197595	142.67857142857142
R. slovaca	TRAF6-mediated induction of TAK1 complex	0.0197595	142.67857142857142
R. slovaca	TrkA receptor signaling pathway	0.0197595	142.67857142857142
R. slovaca	Erythrocyte differentiation pathway	0.0197595	142.67857142857142
R. slovaca	Hypoxia-inducible factor in the cardivascular system	0.0201861	133.16
R. slovaca	B cell survival pathway	0.0201861	133.16
R. slovaca	Selenium metabolism and selenoproteins	0.0201861	133.16
R. slovaca	Cell death signaling by NRIF in the nucleus	0.0201861	133.16
R. slovaca	p75 neurotrophin receptor signaling via NF-kB	0.0201861	133.16
R. slovaca	Apoptotic cleavage of cellular proteins	0.021088	124.83125
R. slovaca	Cadmium-induced DNA biosynthesis and proliferation in macrophages	0.021088	124.83125
R. slovaca	Insulin signaling pathway	0.0217402	15.930505050505051
R. slovaca	Effect of METS on macrophage differentiation	0.0219599	117.48235294117647
R. slovaca	Apoptosis modulation by HSP70	0.0226224	110.95
R. slovaca	Cell cycle progression regulation by PLK3	0.0226224	110.95
R. slovaca	FRS2-mediated activation	0.0226224	110.95
R. slovaca	4-1BB-dependent immune response	0.0228984	105.10526315789474
R. slovaca	Apoptotic signaling in response to DNA damage	0.0228984	105.10526315789474
R. slovaca	Interleukin-3 regulation of hematopoietic cells	0.0228984	105.10526315789474
R. slovaca	Signaling by Hippo	0.0228984	105.10526315789474
R. slovaca	Estrogen receptor signaling pathway	0.0228984	105.10526315789474
R. slovaca	IGF1 signaling pathway	0.0236759	99.845
R. slovaca	Oxidative stress-induced gene expression via Nrf2	0.0236759	99.845
R. slovaca	Interleukin-11 pathway	0.0257244	90.75909090909092
R. slovaca	Inhibition of cellular proliferation by Gleevec	0.0262485	86.80869565217391
R. slovaca	NF-kappaB signaling pathway	0.0262485	86.80869565217391
R. slovaca	Endogenous Toll-like receptor signaling	0.0262485	86.80869565217391
R. slovaca	Corticotropin releasing hormone pathway	0.026942	83.1875
R. slovaca	TPO signaling pathway	0.026942	83.1875
R. slovaca	Galactose metabolism	0.0273583	79.856
R. slovaca	Physiological and pathological hypertrophy of the heart	0.0273583	79.856
R. slovaca	Interleukin-27-mediated signaling events	0.0273583	79.856
R. slovaca	Signaling by GPCR	0.0273583	7.32097022587269
R. slovaca	TNF/stress-related signaling	0.0278794	76.78076923076924
R. slovaca	ERK5 role in neuronal survival pathway	0.0278794	76.78076923076924
R. slovaca	PERK-regulated gene expression	0.0287068	73.93333333333334
R. slovaca	T cell receptor calcium pathway	0.0295224	71.28928571428571
R. slovaca	Apoptosis intrinsic pathway	0.0295284	68.82758620689656
R. slovaca	Interferon-beta enhancer pathway	0.0295284	68.82758620689656
R. slovaca	Signaling pathway from G-protein families	0.0295284	68.82758620689656
R. slovaca	Nuclear events mediated by MAP kinases	0.0295284	68.82758620689656
R. slovaca	PDGFA signaling pathway	0.0295284	68.82758620689656
R. slovaca	Alpha-V beta-3 integrin/OPN pathway	0.0301089	66.53
R. slovaca	NF-kappaB activation by non-typeable Hemophilus influenzae	0.0301089	66.53
R. slovaca	Syndecan 2 pathway	0.0317606	62.365625
R. slovaca	Fructose and mannose metabolism	0.0317606	60.472727272727276
R. slovaca	Interleukin-7 interactions in immune response	0.0317606	60.472727272727276
R. slovaca	Monoamine transport	0.0317606	60.472727272727276
R. slovaca	EGF receptor transactivation by GPCRs in cardiac hypertrophy	0.0317606	60.472727272727276
R. slovaca	EPO receptor signaling	0.0317606	60.472727272727276
R. slovaca	Prion diseases	0.0320849	58.69117647058823
R. slovaca	Integrated cancer pathway	0.0320849	58.69117647058823
R. slovaca	Cytokines and inflammatory response	0.0320849	58.69117647058823
R. slovaca	GM-CSF-mediated signaling events	0.0323972	57.011428571428574
R. slovaca	Signaling to ERKs	0.0323972	57.011428571428574
R. slovaca	PI3K/PLC/TRK pathway	0.0323972	57.011428571428574
R. slovaca	PI3K/AKT activation	0.0330894	55.425
R. slovaca	Signaling of hepatocyte growth factor receptor	0.0331805	53.924324324324324
R. slovaca	Trefoil factor initiation of mucosal healing	0.0331805	53.924324324324324
R. slovaca	EGFR interaction with phospholipase C-gamma	0.0331805	53.924324324324324
R. slovaca	p38 alpha/beta MAPK downstream pathway	0.0331805	53.924324324324324
R. slovaca	Angiotensin II-mediated activation of JNK pathway via Pyk2-dependent signaling	0.0336516	52.502631578947366
R. slovaca	Signaling events regulated by Ret tyrosine kinase	0.0336516	52.502631578947366
R. slovaca	Graft-versus-host disease	0.0349556	49.8725
R. slovaca	Fc epsilon receptor I signaling in mast cells	0.0349556	49.8725
R. slovaca	Hexose transport	0.0355958	48.65365853658537
R. slovaca	Type 1 diabetes mellitus	0.0362284	47.49285714285714
R. slovaca	HNF3A pathway	0.0362559	46.38604651162791
R. slovaca	ERBB2/ERBB3 signaling events	0.0362559	46.38604651162791
R. slovaca	Amino sugar and nucleotide sugar metabolism	0.0362559	45.32954545454545
R. slovaca	RhoA signaling pathway	0.0362559	45.32954545454545
R. slovaca	Integrin-linked kinase signaling	0.0362559	45.32954545454545
R. slovaca	Interleukin-12/STAT4 pathway	0.0362559	45.32954545454545
R. slovaca	Interleukin-3 signaling pathway	0.0362559	45.32954545454545
R. slovaca	Wnt interactions in lipid metabolism and immune response	0.0362559	45.32954545454545
R. slovaca	Agrin in postsynaptic differentiation	0.0374435	43.35434782608696
R. slovaca	Nucleotide-binding domain, leucine rich repeat containing receptor (NLR) signaling pathways	0.0374435	43.35434782608696
R. slovaca	ATM pathway	0.037627	42.42978723404255
R. slovaca	Post-translational regulation of adherens junction stability and disassembly	0.037627	42.42978723404255
R. slovaca	Presenilin action in Notch and Wnt signaling	0.037627	42.42978723404255
R. slovaca	G alpha 12 pathway	0.0382003	41.54375
R. slovaca	Type 2 diabetes mellitus	0.0385663	40.69387755102041
R. slovaca	Type II interferon signaling (interferon-gamma)	0.0385663	40.69387755102041
R. slovaca	Apoptotic execution phase	0.0398182	39.09411764705882
R. slovaca	Amyotrophic lateral sclerosis (ALS)	0.0398182	38.340384615384615
R. slovaca	Androgen receptor regulation of biosynthesis and transcription	0.0398182	38.340384615384615
R. slovaca	JNK/MAPK pathway	0.0398182	38.340384615384615
R. slovaca	Starch and sucrose metabolism	0.0398182	38.340384615384615
R. slovaca	RANKL signaling pathway	0.0403556	37.615094339622644
R. slovaca	Calcineurin-dependent NFAT signaling role in lymphocytes	0.0408872	36.916666666666664
R. slovaca	Pathogenic Escherichia coli infection	0.0415224	35.59464285714286
R. slovaca	Pre-NOTCH expression and processing	0.0415224	35.59464285714286
R. slovaca	SHP2 signaling	0.0415224	35.59464285714286
R. slovaca	Mechanism of gene regulation by peroxisome proliferators via PPAR-alpha	0.0415224	35.59464285714286
R. slovaca	ATF2 transcription factor network	0.0427484	34.36379310344827
R. slovaca	Neurotrophic factor-mediated Trk receptor signaling	0.0432511	33.779661016949156
R. slovaca	Leptin signaling pathway	0.0435383	33.215
R. slovaca	FGF signaling pathway	0.0435383	33.215
R. slovaca	Signaling events mediated by focal adhesion kinase	0.0440293	32.66885245901639
R. slovaca	Validated nuclear estrogen receptor alpha network	0.0449964	31.62857142857143
R. slovaca	Endothelins	0.0449964	31.62857142857143
R. slovaca	ERK1/ERK2 MAPK pathway	0.0454726	31.1328125
R. slovaca	Retinoblastoma protein regulation	0.0457292	30.65230769230769
R. slovaca	Thyroid-stimulating hormone signaling pathway	0.0457292	30.65230769230769
R. slovaca	Telomerase regulation	0.0461947	30.186363636363637
R. slovaca	CD8/T cell receptor downstream pathway	0.0466554	29.734328358208955
R. slovaca	PPAR signaling pathway	0.0471117	29.29558823529412
R. slovaca	Renal cell carcinoma	0.0471309	28.869565217391305
R. slovaca	CDC42 signaling events	0.0471309	28.869565217391305
R. slovaca	MicroRNA regulation of DNA damage response	0.0471309	28.869565217391305
R. slovaca	Rac1 cell motility signaling pathway	0.0471494	28.455714285714286
R. slovaca	Interleukin-6 signaling pathway	0.0471494	28.455714285714286
R. slovaca	Viral myocarditis	0.0471494	28.455714285714286
R. slovaca	Glycolysis and gluconeogenesis	0.049534	26.91216216216216

## Sheet: 4. R.akari GO process
Term	Adjusted P-value	Odds Ratio
lipopolysaccharide-mediated signaling pathway (GO:0031663)	1.43510897273794E-9	665.6666666666666
inflammatory response (GO:0006954)	5.427971477130627E-8	77.5414798206278
cellular response to lipopolysaccharide (GO:0071222)	5.427971477130627E-8	116.2046783625731
cellular response to cytokine stimulus (GO:0071345)	1.2318945847795594E-7	47.04279686558168
protein kinase B signaling (GO:0043491)	3.5674071035317164E-7	363.0
cytokine-mediated signaling pathway (GO:0019221)	6.0441565321941E-7	36.11652295502214
regulation of natural killer cell chemotaxis (GO:2000501)	1.2610422975307215E-6	1248.8125
regulation of ERK1 and ERK2 cascade (GO:0070372)	1.2610422975307215E-6	56.76149425287356
monocyte chemotaxis (GO:0002548)	1.9161998118446577E-6	190.8803827751196
cellular response to organic substance (GO:0071310)	1.9161998118446577E-6	84.1822033898305
cellular response to mechanical stimulus (GO:0071260)	3.1980248550962574E-6	161.13131313131314
positive regulation of intracellular signal transduction (GO:1902533)	3.988400309925456E-6	31.568181818181817
cellular response to organic cyclic compound (GO:0071407)	3.990501386430811E-6	68.41379310344827
positive regulation of neuroinflammatory response (GO:0150078)	4.134373032580579E-6	554.8888888888889
cellular response to oxygen-containing compound (GO:1901701)	4.134373032580579E-6	41.36277602523659
negative regulation by host of viral transcription (GO:0043922)	4.7395710042248455E-6	499.375
response to organic cyclic compound (GO:0014070)	4.7395710042248455E-6	129.4090909090909
eosinophil chemotaxis (GO:0048245)	8.269634360894306E-6	384.0769230769231
eosinophil migration (GO:0072677)	8.269634360894306E-6	384.0769230769231
regulation of inflammatory response (GO:0050727)	1.2335114956695784E-5	49.21393034825871
response to interferon-gamma (GO:0034341)	1.2335114956695784E-5	95.25837320574162
cellular response to lipid (GO:0071396)	1.50820256420873E-5	46.19392523364486
response to interleukin-1 (GO:0070555)	1.50820256420873E-5	88.26164079822617
positive regulation of inflammatory response (GO:0050729)	1.6596561123423664E-5	85.1336898395722
positive regulation of vascular endothelial growth factor production (GO:0010575)	2.570919227702248E-5	226.85227272727272
regulation of vascular endothelial growth factor production (GO:0010574)	3.14096721262059E-5	207.92708333333334
response to tumor necrosis factor (GO:0034612)	3.456077110789306E-5	68.19554030874785
positive regulation of MAPK cascade (GO:0043410)	3.6884563950372716E-5	36.646840148698885
cellular response to molecule of bacterial origin (GO:0071219)	3.844716999811023E-5	65.1072891072891
cellular response to interferon-gamma (GO:0071346)	4.457137332039169E-5	61.74980574980575
modulation by host of symbiont process (GO:0051851)	4.457137332039169E-5	172.0344827586207
regulation of interleukin-17 production (GO:0032660)	4.747504347165784E-5	166.29166666666666
positive regulation of macromolecule biosynthetic process (GO:0010557)	5.3473922996291445E-5	57.77454545454545
positive regulation of apoptotic process (GO:0043065)	5.570156116204739E-5	32.26229508196721
positive regulation of calcium ion transport (GO:0051928)	6.17040369296638E-5	146.6985294117647
positive regulation of response to external stimulus (GO:0032103)	6.601110962873276E-5	53.46801346801347
lymphocyte migration (GO:0072676)	7.411913684921283E-5	134.78378378378378
positive regulation of epithelial to mesenchymal transition (GO:0010718)	8.196082342642349E-5	127.85897435897436
positive regulation of multicellular organismal process (GO:0051240)	8.196082342642349E-5	28.889705882352942
cellular response to interleukin-1 (GO:0071347)	8.950135650295907E-5	47.76399759181216
lymphocyte chemotaxis (GO:0048247)	8.950135650295907E-5	121.60975609756098
positive regulation of RNA metabolic process (GO:0051254)	9.356903875307772E-5	118.70833333333333
response to lipopolysaccharide (GO:0032496)	9.430673417950823E-5	46.52199413489736
positive regulation of glial cell proliferation (GO:0060252)	9.635596687045632E-5	1024.7179487179487
positive regulation of natural killer cell chemotaxis (GO:2000503)	9.635596687045632E-5	1024.7179487179487
positive regulation of macromolecule metabolic process (GO:0010604)	1.1711876423135488E-4	25.86543535620053
positive regulation of ERK1 and ERK2 cascade (GO:0070374)	1.1781540638586769E-4	42.89393939393939
positive regulation of chemokine production (GO:0032722)	1.3467707207040648E-4	99.675
chemokine-mediated signaling pathway (GO:0070098)	1.5278262680738512E-4	94.01886792452831
positive regulation of interleukin-1 beta production (GO:0032731)	1.5278262680738512E-4	94.01886792452831
cellular response to tumor necrosis factor (GO:0071356)	1.7165705956196086E-4	37.88516746411483
glial cell migration (GO:0008347)	1.7165705956196086E-4	614.7692307692307
positive regulation of gliogenesis (GO:0014015)	1.7165705956196086E-4	614.7692307692307
cellular response to chemokine (GO:1990869)	1.7432333913960905E-4	87.40350877192982
positive regulation of interleukin-8 production (GO:0032757)	1.799256436564939E-4	85.89224137931035
positive regulation of interleukin-1 production (GO:0032732)	1.8561454946578674E-4	84.4322033898305
cellular response to reactive oxygen species (GO:0034614)	1.9138993259977354E-4	83.02083333333333
neutrophil chemotaxis (GO:0030593)	2.584591871146361E-4	74.32089552238806
regulation of glial cell proliferation (GO:0060251)	2.641160117738559E-4	439.0769230769231
positive regulation of gene expression (GO:0010628)	2.6577327483131473E-4	20.448637316561843
extrinsic apoptotic signaling pathway (GO:0097191)	2.6577327483131473E-4	72.15942028985508
negative regulation of apoptotic process (GO:0043066)	2.6577327483131473E-4	20.317708333333332
granulocyte chemotaxis (GO:0071621)	2.6577327483131473E-4	71.125
response to molecule of bacterial origin (GO:0002237)	2.6577327483131473E-4	71.125
positive regulation of T cell activation (GO:0050870)	2.8385015694346467E-4	69.14236111111111
regulation of epithelial to mesenchymal transition (GO:0010717)	2.8656487394752785E-4	68.1917808219178
positive regulation of interleukin-6 production (GO:0032755)	2.8656487394752785E-4	68.1917808219178
neutrophil migration (GO:1990266)	2.894091102266092E-4	67.26689189189189
positive regulation of tumor necrosis factor production (GO:0032760)	2.894091102266092E-4	67.26689189189189
regulation of interleukin-8 production (GO:0032677)	3.2144050893334093E-4	63.80448717948718
positive regulation of tumor necrosis factor superfamily cytokine production (GO:1903557)	3.2144050893334093E-4	63.80448717948718
response to sterol (GO:0036314)	3.2144050893334093E-4	341.47008547008545
positive regulation of nitric-oxide synthase biosynthetic process (GO:0051770)	3.2144050893334093E-4	341.47008547008545
positive regulation of production of miRNAs involved in gene silencing by miRNA (GO:1903800)	3.2144050893334093E-4	341.47008547008545
positive regulation of signal transduction (GO:0009967)	3.2914414563144664E-4	28.939882697947215
regulation of interleukin-1 beta production (GO:0032651)	3.2914414563144664E-4	62.203125
negative regulation of production of miRNAs involved in gene silencing by miRNA (GO:1903799)	3.657897398285833E-4	307.3076923076923
macrophage chemotaxis (GO:0048246)	3.657897398285833E-4	307.3076923076923
toll-like receptor signaling pathway (GO:0002224)	4.1610625663249283E-4	56.52556818181818
positive regulation of calcium ion import (GO:0090280)	4.1610625663249283E-4	279.35664335664336
positive regulation of calcium-mediated signaling (GO:0050850)	4.1610625663249283E-4	279.35664335664336
positive regulation of peptidyl-serine phosphorylation (GO:0033138)	4.289096654395886E-4	55.263888888888886
regulation of nitric-oxide synthase biosynthetic process (GO:0051769)	4.7275871205930197E-4	256.06410256410254
positive regulation of programmed cell death (GO:0043068)	4.7275871205930197E-4	25.406834300451322
regulation of neuron apoptotic process (GO:0043523)	4.7275871205930197E-4	52.3421052631579
regulation of peptidyl-serine phosphorylation (GO:0033135)	4.7275871205930197E-4	52.3421052631579
positive regulation of defense response (GO:0031349)	4.7275871205930197E-4	52.3421052631579
regulation of extracellular matrix disassembly (GO:0010715)	4.92743507549344E-4	236.3550295857988
neurotrophin TRK receptor signaling pathway (GO:0048011)	4.92743507549344E-4	236.3550295857988
regulation of microglial cell activation (GO:1903978)	4.92743507549344E-4	236.3550295857988
positive regulation of acute inflammatory response (GO:0002675)	4.92743507549344E-4	236.3550295857988
macrophage migration (GO:1905517)	4.92743507549344E-4	236.3550295857988
positive regulation of cellular protein metabolic process (GO:0032270)	4.983633198665072E-4	50.217171717171716
MAPK cascade (GO:0000165)	5.4360210340865E-4	23.941623593797505
regulation of interleukin-6 production (GO:0032675)	6.047992091260323E-4	46.44392523364486
positive regulation of cytokine production involved in inflammatory response (GO:1900017)	6.047992091260323E-4	204.82051282051282
positive regulation of macrophage activation (GO:0043032)	6.047992091260323E-4	204.82051282051282
response to lipid (GO:0033993)	6.531701779220533E-4	44.76126126126126
regulation of production of miRNAs involved in gene silencing by miRNA (GO:1903798)	6.531701779220533E-4	192.0096153846154
positive regulation of extracellular matrix organization (GO:1903055)	6.531701779220533E-4	192.0096153846154
positive regulation of lymphocyte chemotaxis (GO:0140131)	6.531701779220533E-4	192.0096153846154
positive regulation of protein-containing complex assembly (GO:0031334)	6.952784334051044E-4	43.19565217391305
negative regulation of nervous system development (GO:0051961)	6.952784334051044E-4	180.7058823529412
regulation of collagen biosynthetic process (GO:0032965)	6.952784334051044E-4	180.7058823529412
regulation of neuroinflammatory response (GO:0150077)	6.952784334051044E-4	180.7058823529412
response to cholesterol (GO:0070723)	6.952784334051044E-4	180.7058823529412
positive regulation of cytokine production (GO:0001819)	7.048574868648847E-4	21.59187036528426
negative regulation of osteoclast differentiation (GO:0045671)	7.578976440354924E-4	170.65811965811966
regulation of tumor necrosis factor production (GO:0032680)	7.604386183737344E-4	41.04132231404959
regulation of protein secretion (GO:0050708)	7.717071327595236E-4	40.70286885245902
neurotrophin signaling pathway (GO:0038179)	8.00264846648455E-4	161.66801619433198
extrinsic apoptotic signaling pathway in absence of ligand (GO:0097192)	8.00264846648455E-4	161.66801619433198
positive regulation of T cell cytokine production (GO:0002726)	8.00264846648455E-4	161.66801619433198
negative regulation of biomineral tissue development (GO:0070168)	8.721921544419421E-4	153.57692307692307
positive regulation of epithelial cell apoptotic process (GO:1904037)	9.303617536717225E-4	146.25641025641025
positive regulation of interleukin-17 production (GO:0032740)	9.303617536717225E-4	146.25641025641025
hyaluronan metabolic process (GO:0030212)	9.303617536717225E-4	146.25641025641025
positive regulation of protein phosphorylation (GO:0001934)	9.478587481839466E-4	19.43819668070349
regulation of apoptotic process (GO:0042981)	0.00106114123897516	13.058344640434193
regulation of calcium ion import (GO:0090279)	0.0010746856245746463	133.52508361204013
negative regulation of cell development (GO:0010721)	0.0011541214810778706	127.9551282051282
positive regulation of hydrolase activity (GO:0051345)	0.0011703549736101278	33.9708904109589
positive regulation of gene silencing by miRNA (GO:2000637)	0.0012157689777791507	122.83076923076923
positive regulation of nitric oxide biosynthetic process (GO:0045429)	0.0012157689777791507	122.83076923076923
positive regulation of NF-kappaB transcription factor activity (GO:0051092)	0.0012678256664554765	32.620065789473685
regulation of calcium-mediated signaling (GO:0050848)	0.0012678256664554765	118.10059171597634
regulation of reactive oxygen species biosynthetic process (GO:1903426)	0.0012678256664554765	118.10059171597634
positive regulation of nitric oxide metabolic process (GO:1904407)	0.0012678256664554765	118.10059171597634
negative regulation of myeloid leukocyte differentiation (GO:0002762)	0.001340208801155092	113.72079772079772
MyD88-dependent toll-like receptor signaling pathway (GO:0002755)	0.001340208801155092	113.72079772079772
regulation of macrophage activation (GO:0043030)	0.0014029411954489244	109.65384615384616
response to alcohol (GO:0097305)	0.0014029411954489244	109.65384615384616
TRIF-dependent toll-like receptor signaling pathway (GO:0035666)	0.0014029411954489244	109.65384615384616
positive regulation of leukocyte cell-cell adhesion (GO:1903039)	0.00147683881176487	105.86737400530504
MyD88-independent toll-like receptor signaling pathway (GO:0002756)	0.00147683881176487	105.86737400530504
positive regulation of interleukin-10 production (GO:0032733)	0.00156303511858957	102.33333333333333
positive regulation of pri-miRNA transcription by RNA polymerase II (GO:1902895)	0.0017534458424251888	95.92788461538461
positive regulation of cellular biosynthetic process (GO:0031328)	0.001805138320825372	27.9774011299435
negative regulation of neurogenesis (GO:0050768)	0.0018190767930268057	93.01631701631702
positive regulation of lymphocyte activation (GO:0051251)	0.0018190767930268057	93.01631701631702
negative regulation of fat cell differentiation (GO:0045599)	0.0018981317139976125	90.27601809954751
regulation of osteoclast differentiation (GO:0045670)	0.0018981317139976125	90.27601809954751
proton transmembrane transport (GO:1902600)	0.001991702029084882	87.6923076923077
regulation of GTPase activity (GO:0043087)	0.0019960926685966937	26.611559139784948
regulation of nitric oxide biosynthetic process (GO:0045428)	0.0022974647654168396	80.75708502024291
protein phosphorylation (GO:0006468)	0.002324647036119512	14.407243163340725
regulation of chemokine production (GO:0032642)	0.0024993790336455186	76.71153846153847
positive regulation of nucleic acid-templated transcription (GO:1903508)	0.002567203058851519	13.970234893311817
regulation of cytokine production involved in inflammatory response (GO:1900015)	0.0025849956025967512	74.83677298311444
positive regulation of biosynthetic process (GO:0009891)	0.00268887258957486	73.05128205128206
negative regulation of multicellular organismal process (GO:0051241)	0.002719392943051095	23.428909952606634
positive regulation of GTPase activity (GO:0043547)	0.002719392943051095	23.428909952606634
regulation of pri-miRNA transcription by RNA polymerase II (GO:1902893)	0.002739661074979904	71.34883720930233
positive regulation of chemotaxis (GO:0050921)	0.002739661074979904	71.34883720930233
positive regulation of nucleocytoplasmic transport (GO:0046824)	0.0028262471360330555	69.72377622377623
positive regulation of smooth muscle cell proliferation (GO:0048661)	0.0028262471360330555	69.72377622377623
positive regulation of cell motility (GO:2000147)	0.0028918431582515966	22.668577981651374
regulation of DNA binding (GO:0051101)	0.002894909364752489	68.17094017094017
positive regulation of neuron death (GO:1901216)	0.002894909364752489	68.17094017094017
regulation of interleukin-10 production (GO:0032653)	0.0030005960685840793	66.68561872909699
positive regulation of reactive oxygen species metabolic process (GO:2000379)	0.0031075053270836536	65.26350245499182
apoptotic process (GO:0006915)	0.003187989378939727	21.663377192982455
positive regulation of ion transport (GO:0043270)	0.0031958834854678327	63.90064102564103
positive regulation of NIK/NF-kappaB signaling (GO:1901224)	0.003546857818064191	60.132730015082956
positive regulation of phagocytosis (GO:0050766)	0.003546857818064191	60.132730015082956
positive regulation of DNA-binding transcription factor activity (GO:0051091)	0.0037350898038164076	20.310699588477366
negative regulation of metabolic process (GO:0009892)	0.00391127915173167	56.78347578347579
regulation of bone mineralization (GO:0030500)	0.0039802518208772964	55.74825174825175
positive regulation of interferon-gamma production (GO:0032729)	0.0039802518208772964	55.74825174825175
positive regulation of proteolysis (GO:0045862)	0.0039802518208772964	55.74825174825175
regulation of calcium ion transport (GO:0051924)	0.0040965225402819876	54.75
positive regulation of cell differentiation (GO:0045597)	0.004125580213209454	19.34313725490196
regulation of gene expression (GO:0010468)	0.004125580213209454	8.804003724394786
response to reactive oxygen species (GO:0000302)	0.004165348945385962	53.78677462887989
regulation of DNA-templated transcription, initiation (GO:2000142)	0.004425758560250829	51.958279009126464
regulation of neurogenesis (GO:0050767)	0.004512217135214583	51.08974358974359
I-kappaB kinase/NF-kappaB signaling (GO:0007249)	0.004512217135214583	51.08974358974359
positive regulation of cell migration (GO:0030335)	0.004512217135214583	18.532894736842106
positive regulation of cellular process (GO:0048522)	0.004524490939694303	11.338896208461426
positive regulation of T cell proliferation (GO:0042102)	0.005032567558540434	47.88701923076923
negative regulation of neuron apoptotic process (GO:0043524)	0.005785525682485538	44.405797101449274
regulation of cell cycle (GO:0051726)	0.00581446704416212	16.802047781569964
positive regulation of protein secretion (GO:0050714)	0.00584857001343877	43.76923076923077
positive regulation of secretion by cell (GO:1903532)	0.00584857001343877	43.76923076923077
positive regulation of transcription, DNA-templated (GO:0045893)	0.00584857001343877	7.982597623089983
defense response to Gram-negative bacterium (GO:0050829)	0.005948829355560016	43.15059588299025
regulation of peptide hormone secretion (GO:0090276)	0.0060787477048617035	42.5491452991453
positive regulation of lymphocyte proliferation (GO:0050671)	0.006209381272395974	41.964172813487885
regulation of T cell proliferation (GO:0042129)	0.006340715912900636	41.395010395010395
regulation of fat cell differentiation (GO:0045598)	0.006944758984221446	39.26429980276134
regulation of NIK/NF-kappaB signaling (GO:1901222)	0.006944758984221446	39.26429980276134
positive regulation of cellular amide metabolic process (GO:0034250)	0.007080424655100583	38.76533592989289
regulation of interferon-gamma production (GO:0032649)	0.00792877214408132	36.44871794871795
transforming growth factor beta receptor signaling pathway (GO:0007179)	0.008440206095116956	35.18656056587091
regulation of cell population proliferation (GO:0042127)	0.008728389151786703	9.198564593301436
positive regulation of transport (GO:0051050)	0.008728389151786703	34.392394122731204
regulation of peptidyl-tyrosine phosphorylation (GO:0050730)	0.008828407836083556	34.00854700854701
positive regulation of cellular component biogenesis (GO:0044089)	0.008828407836083556	34.00854700854701
negative regulation of MAPK cascade (GO:0043409)	0.009164320454182385	33.26588628762542
regulation of MAP kinase activity (GO:0043405)	0.009652187399457942	32.21052631578947
positive regulation of cold-induced thermogenesis (GO:0120162)	0.009652187399457942	32.21052631578947
negative regulation of neuron death (GO:1901215)	0.009800255070829912	31.873397435897434
negative regulation of cell population proliferation (GO:0008285)	0.010563858606927443	13.037898936170214
negative regulation of programmed cell death (GO:0043069)	0.010670176159229845	12.967592592592593
regulation of insulin secretion (GO:0050796)	0.010853762601278738	29.9894419306184
positive regulation of protein serine/threonine kinase activity (GO:0071902)	0.011212844692687832	29.409763313609467
modulation of chemical synaptic transmission (GO:0050804)	0.011787023874755508	28.580877066858374
response to endoplasmic reticulum stress (GO:0034976)	0.011942417226390997	28.314814814814813
phosphorylation (GO:0016310)	0.01195354292568917	12.335012594458439
Fc-epsilon receptor signaling pathway (GO:0038095)	0.012040510483441876	28.05363443895554
Fc receptor signaling pathway (GO:0038093)	0.012196050650392672	27.797202797202797
positive regulation of metabolic process (GO:0009893)	0.012351890227780396	27.545391545391546
regulation of cell migration (GO:0030334)	0.012391668909394877	12.08641975308642
cellular response to transforming growth factor beta stimulus (GO:0071560)	0.012391668909394877	27.298076923076923
positive regulation of cellular component organization (GO:0051130)	0.012391668909394877	27.298076923076923
positive regulation of protein metabolic process (GO:0051247)	0.012547177953388243	27.05513955071477
regulation of protein-containing complex assembly (GO:0043254)	0.012702972751156349	26.81646423751687
cytoskeleton organization (GO:0007010)	0.012957592001743554	25.902216427640155
regulation of anatomical structure morphogenesis (GO:0022603)	0.012957592001743554	25.25619834710744
regulation of astrocyte activation (GO:0061888)	0.012957592001743554	356.80357142857144
negative regulation of gene silencing by RNA (GO:0060967)	0.012957592001743554	356.80357142857144
negative regulation of macrophage cytokine production (GO:0010936)	0.012957592001743554	356.80357142857144
negative regulation of posttranscriptional gene silencing (GO:0060149)	0.012957592001743554	356.80357142857144
regulation of fever generation (GO:0031620)	0.012957592001743554	356.80357142857144
negative regulation of vascular endothelial cell proliferation (GO:1905563)	0.012957592001743554	356.80357142857144
regulation of nucleotide-binding oligomerization domain containing signaling pathway (GO:0070424)	0.012957592001743554	356.80357142857144
regulation of protein import (GO:1904589)	0.012957592001743554	356.80357142857144
regulation of skeletal muscle tissue development (GO:0048641)	0.012957592001743554	356.80357142857144
regulation of T-helper 1 cell cytokine production (GO:2000554)	0.012957592001743554	356.80357142857144
regulation of type B pancreatic cell apoptotic process (GO:2000674)	0.012957592001743554	356.80357142857144
positive regulation of heat generation (GO:0031652)	0.012957592001743554	356.80357142857144
salivary gland development (GO:0007431)	0.012957592001743554	356.80357142857144
salivary gland morphogenesis (GO:0007435)	0.012957592001743554	356.80357142857144
positive regulation of oxidative stress-induced neuron death (GO:1903223)	0.012957592001743554	356.80357142857144
positive regulation of prostaglandin biosynthetic process (GO:0031394)	0.012957592001743554	356.80357142857144
positive regulation of prostaglandin secretion (GO:0032308)	0.012957592001743554	356.80357142857144
lymph node development (GO:0048535)	0.012957592001743554	356.80357142857144
T cell extravasation (GO:0072683)	0.012957592001743554	356.80357142857144
positive regulation of T-helper 1 cell cytokine production (GO:2000556)	0.012957592001743554	356.80357142857144
positive regulation of transcription by RNA polymerase II (GO:0045944)	0.013238337329610973	7.67538213998391
cellular response to oxidative stress (GO:0034599)	0.013238337329610973	24.84302689180738
transmembrane receptor protein serine/threonine kinase signaling pathway (GO:0007178)	0.014288232927647764	23.316500293599532
positive regulation of peptidyl-tyrosine phosphorylation (GO:0050731)	0.014288232927647764	23.138694638694638
regulation of adiponectin secretion (GO:0070163)	0.014288232927647764	285.42857142857144
regulation of blood vessel remodeling (GO:0060312)	0.014288232927647764	285.42857142857144
regulation of glucagon secretion (GO:0070092)	0.014288232927647764	285.42857142857144
regulation of hyaluronan biosynthetic process (GO:1900125)	0.014288232927647764	285.42857142857144
regulation of immature T cell proliferation in thymus (GO:0033084)	0.014288232927647764	285.42857142857144
regulation of interleukin-1-mediated signaling pathway (GO:2000659)	0.014288232927647764	285.42857142857144
foam cell differentiation (GO:0090077)	0.014288232927647764	285.42857142857144
release of sequestered calcium ion into cytosol by sarcoplasmic reticulum (GO:0014808)	0.014288232927647764	285.42857142857144
positive regulation of fever generation (GO:0031622)	0.014288232927647764	285.42857142857144
positive regulation of histone phosphorylation (GO:0033129)	0.014288232927647764	285.42857142857144
response to peptidoglycan (GO:0032494)	0.014288232927647764	285.42857142857144
positive regulation of microglial cell activation (GO:1903980)	0.014288232927647764	285.42857142857144
positive regulation of microglial cell migration (GO:1904141)	0.014288232927647764	285.42857142857144
positive regulation of non-membrane spanning protein tyrosine kinase activity (GO:1903997)	0.014288232927647764	285.42857142857144
macrophage derived foam cell differentiation (GO:0010742)	0.014288232927647764	285.42857142857144
positive regulation of receptor binding (GO:1900122)	0.014288232927647764	285.42857142857144
T-helper 17 cell lineage commitment (GO:0072540)	0.014288232927647764	285.42857142857144
cellular calcium ion homeostasis (GO:0006874)	0.014410702217966134	22.791044776119403
positive regulation of cell population proliferation (GO:0008284)	0.01525557842062455	10.357749469214438
regulation of calcidiol 1-monooxygenase activity (GO:0060558)	0.01525557842062455	237.8452380952381
negative regulation of MyD88-independent toll-like receptor signaling pathway (GO:0034128)	0.01525557842062455	237.8452380952381
regulation of extracellular matrix assembly (GO:1901201)	0.01525557842062455	237.8452380952381
regulation of glial cell apoptotic process (GO:0034350)	0.01525557842062455	237.8452380952381
negative regulation of striated muscle tissue development (GO:0045843)	0.01525557842062455	237.8452380952381
regulation of microglial cell migration (GO:1904139)	0.01525557842062455	237.8452380952381
detection of molecule of bacterial origin (GO:0032490)	0.01525557842062455	237.8452380952381
regulation of muscle organ development (GO:0048634)	0.01525557842062455	237.8452380952381
regulation of non-membrane spanning protein tyrosine kinase activity (GO:1903995)	0.01525557842062455	237.8452380952381
regulation of prostaglandin biosynthetic process (GO:0031392)	0.01525557842062455	237.8452380952381
positive regulation of cardiac muscle cell differentiation (GO:2000727)	0.01525557842062455	237.8452380952381
positive regulation of chemokine (C-X-C motif) ligand 2 production (GO:2000343)	0.01525557842062455	237.8452380952381
gland morphogenesis (GO:0022612)	0.01525557842062455	237.8452380952381
release of sequestered calcium ion into cytosol by endoplasmic reticulum (GO:1903514)	0.01525557842062455	237.8452380952381
positive regulation of humoral immune response (GO:0002922)	0.01525557842062455	237.8452380952381
positive regulation of icosanoid secretion (GO:0032305)	0.01525557842062455	237.8452380952381
positive regulation of IRE1-mediated unfolded protein response (GO:1903896)	0.01525557842062455	237.8452380952381
hyaluronan biosynthetic process (GO:0030213)	0.01525557842062455	237.8452380952381
SMAD protein complex assembly (GO:0007183)	0.01525557842062455	237.8452380952381
positive regulation of oxidative stress-induced cell death (GO:1903209)	0.01525557842062455	237.8452380952381
T-helper 17 cell differentiation (GO:0072539)	0.01525557842062455	237.8452380952381
positive regulation of unsaturated fatty acid biosynthetic process (GO:2001280)	0.01525557842062455	237.8452380952381
positive regulation of intracellular protein transport (GO:0090316)	0.01555729117378761	20.905163329820866
response to cytokine (GO:0034097)	0.015912404055869984	20.62058212058212
regulation of cell differentiation (GO:0045595)	0.016070765667989494	19.81118881118881
cellular protein modification process (GO:0006464)	0.016070765667989494	6.754162585700294
regulation of apoptotic cell clearance (GO:2000425)	0.016070765667989494	203.85714285714286
negative regulation of glial cell apoptotic process (GO:0034351)	0.016070765667989494	203.85714285714286
brown fat cell differentiation (GO:0050873)	0.016070765667989494	203.85714285714286
regulation of collateral sprouting (GO:0048670)	0.016070765667989494	203.85714285714286
negative regulation of nitrogen compound metabolic process (GO:0051172)	0.016070765667989494	203.85714285714286
regulation of epithelial to mesenchymal transition involved in endocardial cushion formation (GO:1905005)	0.016070765667989494	203.85714285714286
regulation of MyD88-independent toll-like receptor signaling pathway (GO:0034127)	0.016070765667989494	203.85714285714286
regulation of oxidative stress-induced neuron death (GO:1903203)	0.016070765667989494	203.85714285714286
regulation of pattern recognition receptor signaling pathway (GO:0062207)	0.016070765667989494	203.85714285714286
positive regulation of apoptotic cell clearance (GO:2000427)	0.016070765667989494	203.85714285714286
regulation of RNA biosynthetic process (GO:2001141)	0.016070765667989494	203.85714285714286
regulation of striated muscle tissue development (GO:0016202)	0.016070765667989494	203.85714285714286
positive regulation of extracellular matrix disassembly (GO:0090091)	0.016070765667989494	203.85714285714286
positive regulation of fibroblast migration (GO:0010763)	0.016070765667989494	203.85714285714286
positive regulation of glial cell migration (GO:1903977)	0.016070765667989494	203.85714285714286
positive regulation of monocyte chemotactic protein-1 production (GO:0071639)	0.016070765667989494	203.85714285714286
leukocyte aggregation (GO:0070486)	0.016070765667989494	203.85714285714286
T-helper cell lineage commitment (GO:0002295)	0.016070765667989494	203.85714285714286
positive regulation of T-helper 2 cell cytokine production (GO:2000553)	0.016070765667989494	203.85714285714286
myeloid leukocyte mediated immunity (GO:0002444)	0.016070765667989494	203.85714285714286
cellular response to growth factor stimulus (GO:0071363)	0.016289987358565614	19.555226824457595
positive regulation of protein kinase B signaling (GO:0051897)	0.01684005573899593	19.183357522980163
regulation of MAPK cascade (GO:0043408)	0.017287501398851022	18.593808630393998
negative regulation of biomineralization (GO:0110150)	0.017287501398851022	178.36607142857142
negative regulation of bone resorption (GO:0045779)	0.017287501398851022	178.36607142857142
regulation of cell adhesion molecule production (GO:0060353)	0.017287501398851022	178.36607142857142
negative regulation of lipid localization (GO:1905953)	0.017287501398851022	178.36607142857142
negative regulation of necroptotic process (GO:0060546)	0.017287501398851022	178.36607142857142
regulation of endothelial cell development (GO:1901550)	0.017287501398851022	178.36607142857142
regulation of gap junction assembly (GO:1903596)	0.017287501398851022	178.36607142857142
regulation of interleukin-23 production (GO:0032667)	0.017287501398851022	178.36607142857142
positive regulation of extracellular matrix assembly (GO:1901203)	0.017287501398851022	178.36607142857142
positive regulation of NLRP3 inflammasome complex assembly (GO:1900227)	0.017287501398851022	178.36607142857142
T-helper 1 type immune response (GO:0042088)	0.017287501398851022	178.36607142857142
neuron projection development (GO:0031175)	0.018160382472922232	18.039144287664996
negative regulation of extracellular matrix organization (GO:1903054)	0.01829267273781947	158.53968253968253
negative regulation of hormone secretion (GO:0046888)	0.01829267273781947	158.53968253968253
regulation of cell activation (GO:0050865)	0.01829267273781947	158.53968253968253
regulation of endoplasmic reticulum unfolded protein response (GO:1900101)	0.01829267273781947	158.53968253968253
cellular response to oxidised low-density lipoprotein particle stimulus (GO:0140052)	0.01829267273781947	158.53968253968253
negative regulation of transcription from RNA polymerase II promoter in response to stress (GO:0097201)	0.01829267273781947	158.53968253968253
negative regulation of transmembrane transport (GO:0034763)	0.01829267273781947	158.53968253968253
regulation of histone phosphorylation (GO:0033127)	0.01829267273781947	158.53968253968253
nerve growth factor signaling pathway (GO:0038180)	0.01829267273781947	158.53968253968253
regulation of receptor binding (GO:1900120)	0.01829267273781947	158.53968253968253
positive regulation of cell activation (GO:0050867)	0.01829267273781947	158.53968253968253
granulocyte migration (GO:0097530)	0.01829267273781947	158.53968253968253
I-kappaB phosphorylation (GO:0007252)	0.01829267273781947	158.53968253968253
sarcoplasmic reticulum calcium ion transport (GO:0070296)	0.01829267273781947	158.53968253968253
positive regulation of vascular endothelial growth factor receptor signaling pathway (GO:0030949)	0.01829267273781947	158.53968253968253
defense response to bacterium (GO:0042742)	0.01829343176767171	17.51635720601238
negative regulation of cellular process (GO:0048523)	0.01926016962684502	8.624333925399645
negative regulation of cytokine production (GO:0001818)	0.01926016962684502	16.927350427350426
negative regulation of bone remodeling (GO:0046851)	0.01926016962684502	142.67857142857142
regulation of biosynthetic process (GO:0009889)	0.01926016962684502	142.67857142857142
regulation of cardiac muscle cell differentiation (GO:2000725)	0.01926016962684502	142.67857142857142
negative regulation of interleukin-17 production (GO:0032700)	0.01926016962684502	142.67857142857142
negative regulation of programmed necrotic cell death (GO:0062099)	0.01926016962684502	142.67857142857142
regulation of monocyte chemotactic protein-1 production (GO:0071637)	0.01926016962684502	142.67857142857142
PERK-mediated unfolded protein response (GO:0036499)	0.01926016962684502	142.67857142857142
regulation of T cell mediated immunity (GO:0002709)	0.01926016962684502	142.67857142857142
regulation of T-helper 2 cell cytokine production (GO:2000551)	0.01926016962684502	142.67857142857142
response to corticosteroid (GO:0031960)	0.01926016962684502	142.67857142857142
positive regulation of macrophage differentiation (GO:0045651)	0.01926016962684502	142.67857142857142
T cell chemotaxis (GO:0010818)	0.01926016962684502	142.67857142857142
negative regulation of cell differentiation (GO:0045596)	0.02048156128579286	16.113960113960115
regulation of astrocyte differentiation (GO:0048710)	0.02048156128579286	129.7012987012987
negative regulation of gene silencing by miRNA (GO:0060965)	0.02048156128579286	129.7012987012987
negative regulation of glucose transmembrane transport (GO:0010829)	0.02048156128579286	129.7012987012987
regulation of sensory perception (GO:0051931)	0.02048156128579286	129.7012987012987
positive regulation of cardiocyte differentiation (GO:1905209)	0.02048156128579286	129.7012987012987
positive regulation of endoplasmic reticulum unfolded protein response (GO:1900103)	0.02048156128579286	129.7012987012987
positive regulation of T-helper 1 type immune response (GO:0002827)	0.02048156128579286	129.7012987012987
positive regulation of vascular permeability (GO:0043117)	0.02048156128579286	129.7012987012987
negative regulation of macromolecule metabolic process (GO:0010605)	0.02060721696456161	15.85977564102564
negative regulation of macromolecule biosynthetic process (GO:0010558)	0.021468929321821574	118.88690476190476
regulation of chemokine (C-X-C motif) ligand 2 production (GO:2000341)	0.021468929321821574	118.88690476190476
negative regulation of myoblast differentiation (GO:0045662)	0.021468929321821574	118.88690476190476
negative regulation of myotube differentiation (GO:0010832)	0.021468929321821574	118.88690476190476
regulation of leukocyte adhesion to vascular endothelial cell (GO:1904994)	0.021468929321821574	118.88690476190476
pathway-restricted SMAD protein phosphorylation (GO:0060389)	0.021468929321821574	118.88690476190476
regulation of nucleocytoplasmic transport (GO:0046822)	0.021468929321821574	118.88690476190476
positive regulation of adaptive immune response based on somatic recombination of immune receptors built from immunoglobulin superfamily domains (GO:0002824)	0.021468929321821574	118.88690476190476
regulation of receptor signaling pathway via STAT (GO:1904892)	0.021468929321821574	118.88690476190476
positive regulation of reactive oxygen species biosynthetic process (GO:1903428)	0.021468929321821574	118.88690476190476
mature B cell differentiation involved in immune response (GO:0002313)	0.021468929321821574	118.88690476190476
generation of neurons (GO:0048699)	0.021556708505022112	15.21923076923077
regulation of angiogenesis (GO:0045765)	0.021703925398640602	15.142747799464217
regulation of protein kinase B signaling (GO:0051896)	0.022335925795777284	14.844277673545966
activation of cysteine-type endopeptidase activity (GO:0097202)	0.022335925795777284	109.73626373626374
negative regulation of bone mineralization (GO:0030502)	0.022335925795777284	109.73626373626374
regulation of IRE1-mediated unfolded protein response (GO:1903894)	0.022335925795777284	109.73626373626374
regulation of macrophage cytokine production (GO:0010935)	0.022335925795777284	109.73626373626374
regulation of sensory perception of pain (GO:0051930)	0.022335925795777284	109.73626373626374
positive regulation of granulocyte macrophage colony-stimulating factor production (GO:0032725)	0.022335925795777284	109.73626373626374
T-helper cell differentiation (GO:0042093)	0.022335925795777284	109.73626373626374
positive regulation of SMAD protein signal transduction (GO:0060391)	0.022335925795777284	109.73626373626374
positive regulation of superoxide anion generation (GO:0032930)	0.022335925795777284	109.73626373626374
positive regulation of type 2 immune response (GO:0002830)	0.022335925795777284	109.73626373626374
positive regulation of protein modification process (GO:0031401)	0.023268982693204383	14.349056603773585
acute-phase response (GO:0006953)	0.02349796091590233	101.89285714285714
regulation of superoxide anion generation (GO:0032928)	0.02349796091590233	101.89285714285714
positive regulation of heterotypic cell-cell adhesion (GO:0034116)	0.02349796091590233	101.89285714285714
positive regulation of membrane protein ectodomain proteolysis (GO:0051044)	0.02349796091590233	101.89285714285714
integrated stress response signaling (GO:0140467)	0.02349796091590233	101.89285714285714
positive regulation of protein export from nucleus (GO:0046827)	0.02349796091590233	101.89285714285714
regulation of I-kappaB kinase/NF-kappaB signaling (GO:0043122)	0.02437520935743057	13.695772695772696
apoptotic DNA fragmentation (GO:0006309)	0.02437520935743057	95.0952380952381
regulation of granulocyte macrophage colony-stimulating factor production (GO:0032645)	0.02437520935743057	95.0952380952381
regulation of interleukin-1 production (GO:0032652)	0.02437520935743057	95.0952380952381
neural tube development (GO:0021915)	0.02437520935743057	95.0952380952381
positive regulation by host of viral transcription (GO:0043923)	0.02437520935743057	95.0952380952381
positive regulation of collagen biosynthetic process (GO:0032967)	0.02437520935743057	95.0952380952381
positive regulation of endothelial cell apoptotic process (GO:2000353)	0.02437520935743057	95.0952380952381
positive regulation of isotype switching (GO:0045830)	0.02437520935743057	95.0952380952381
positive regulation of leukocyte adhesion to vascular endothelial cell (GO:1904996)	0.02437520935743057	95.0952380952381
necroptotic process (GO:0070266)	0.02437520935743057	95.0952380952381
negative regulation of chemokine production (GO:0032682)	0.025449740570666367	89.14732142857143
negative regulation of cytokine production involved in immune response (GO:0002719)	0.025449740570666367	89.14732142857143
cell surface receptor signaling pathway involved in heart development (GO:0061311)	0.025449740570666367	89.14732142857143
regulation of establishment of endothelial barrier (GO:1903140)	0.025449740570666367	89.14732142857143
cellular response to fatty acid (GO:0071398)	0.025449740570666367	89.14732142857143
regulation of NLRP3 inflammasome complex assembly (GO:1900225)	0.025449740570666367	89.14732142857143
positive regulation of collagen metabolic process (GO:0010714)	0.025449740570666367	89.14732142857143
negative regulation of biosynthetic process (GO:0009890)	0.025991093326778215	83.89915966386555
negative regulation of lipid catabolic process (GO:0050995)	0.025991093326778215	83.89915966386555
cellular response to alkaloid (GO:0071312)	0.025991093326778215	83.89915966386555
regulation of mitochondrial outer membrane permeabilization involved in apoptotic signaling pathway (GO:1901028)	0.025991093326778215	83.89915966386555
positive regulation of amyloid-beta formation (GO:1902004)	0.025991093326778215	83.89915966386555
regulation of vascular endothelial cell proliferation (GO:1905562)	0.025991093326778215	83.89915966386555
release of cytochrome c from mitochondria (GO:0001836)	0.025991093326778215	83.89915966386555
positive regulation of glial cell differentiation (GO:0045687)	0.025991093326778215	83.89915966386555
hyaluronan catabolic process (GO:0030214)	0.025991093326778215	83.89915966386555
interleukin-6-mediated signaling pathway (GO:0070102)	0.025991093326778215	83.89915966386555
maintenance of gastrointestinal epithelium (GO:0030277)	0.025991093326778215	83.89915966386555
T cell migration (GO:0072678)	0.025991093326778215	83.89915966386555
positive regulation of response to endoplasmic reticulum stress (GO:1905898)	0.025991093326778215	83.89915966386555
positive regulation of synaptic transmission, glutamatergic (GO:0051968)	0.025991093326778215	83.89915966386555
programmed necrotic cell death (GO:0097300)	0.025991093326778215	83.89915966386555
negative regulation of RNA metabolic process (GO:0051253)	0.026859337765640486	79.23412698412699
negative regulation of striated muscle cell differentiation (GO:0051154)	0.026859337765640486	79.23412698412699
regulation of glucose transmembrane transport (GO:0010827)	0.026859337765640486	79.23412698412699
regulation of leukocyte chemotaxis (GO:0002688)	0.026859337765640486	79.23412698412699
regulation of mitochondrial membrane permeability (GO:0046902)	0.026859337765640486	79.23412698412699
regulation of RIG-I signaling pathway (GO:0039535)	0.026859337765640486	79.23412698412699
response to fatty acid (GO:0070542)	0.026859337765640486	79.23412698412699
positive regulation of leukocyte activation (GO:0002696)	0.026859337765640486	79.23412698412699
positive regulation of macrophage migration (GO:1905523)	0.026859337765640486	79.23412698412699
adaptive immune response based on somatic recombination of immune receptors built from immunoglobulin superfamily domains (GO:0002460)	0.02769149805262724	75.06015037593986
regulation of acute inflammatory response (GO:0002673)	0.02769149805262724	75.06015037593986
negative regulation of lipid storage (GO:0010888)	0.02769149805262724	75.06015037593986
regulation of programmed necrotic cell death (GO:0062098)	0.02769149805262724	75.06015037593986
endoplasmic reticulum calcium ion homeostasis (GO:0032469)	0.02769149805262724	75.06015037593986
regulation of tissue remodeling (GO:0034103)	0.02769149805262724	75.06015037593986
positive regulation of interferon-alpha production (GO:0032727)	0.02769149805262724	75.06015037593986
positive regulation of peptidyl-lysine acetylation (GO:2000758)	0.02769149805262724	75.06015037593986
toll-like receptor 4 signaling pathway (GO:0034142)	0.02769149805262724	75.06015037593986
positive regulation of phosphorylation (GO:0042327)	0.02784140734079264	12.095617529880478
negative regulation of cell communication (GO:0010648)	0.028364765846743287	71.30357142857143
purinergic nucleotide receptor signaling pathway (GO:0035590)	0.028364765846743287	71.30357142857143
negative regulation of protein localization to cell periphery (GO:1904376)	0.028364765846743287	71.30357142857143
negative regulation of protein localization to plasma membrane (GO:1903077)	0.028364765846743287	71.30357142857143
regulation of fibroblast migration (GO:0010762)	0.028364765846743287	71.30357142857143
regulation of lipid catabolic process (GO:0050994)	0.028364765846743287	71.30357142857143
response to progesterone (GO:0032570)	0.028364765846743287	71.30357142857143
sensory perception of pain (GO:0019233)	0.028364765846743287	71.30357142857143
positive regulation of transcription regulatory region DNA binding (GO:2000679)	0.028364765846743287	71.30357142857143
positive regulation of vascular associated smooth muscle cell proliferation (GO:1904707)	0.028364765846743287	71.30357142857143
cellular response to nerve growth factor stimulus (GO:1990090)	0.029192933877754783	67.9047619047619
regulation of lipid storage (GO:0010883)	0.029192933877754783	67.9047619047619
regulation of membrane protein ectodomain proteolysis (GO:0051043)	0.029192933877754783	67.9047619047619
regulation of platelet activation (GO:0010543)	0.029192933877754783	67.9047619047619
positive regulation of amyloid precursor protein catabolic process (GO:1902993)	0.029192933877754783	67.9047619047619
positive regulation of DNA-templated transcription, initiation (GO:2000144)	0.029192933877754783	67.9047619047619
positive regulation of lipid catabolic process (GO:0050996)	0.029192933877754783	67.9047619047619
membrane protein intracellular domain proteolysis (GO:0031293)	0.029192933877754783	67.9047619047619
regulation of protein phosphorylation (GO:0001932)	0.02935917392327358	11.492424242424242
negative regulation of signal transduction (GO:0009968)	0.029504544809770397	11.448476052249637
negative regulation of extrinsic apoptotic signaling pathway in absence of ligand (GO:2001240)	0.02980269722789124	64.81493506493507
regulation of cysteine-type endopeptidase activity (GO:2000116)	0.02980269722789124	64.81493506493507
negative regulation of signal transduction in absence of ligand (GO:1901099)	0.02980269722789124	64.81493506493507
regulation of necroptotic process (GO:0060544)	0.02980269722789124	64.81493506493507
DNA catabolic process, endonucleolytic (GO:0000737)	0.02980269722789124	64.81493506493507
regulation of protein export from nucleus (GO:0046825)	0.02980269722789124	64.81493506493507
regulation of SMAD protein signal transduction (GO:0060390)	0.02980269722789124	64.81493506493507
positive regulation of histone acetylation (GO:0035066)	0.02980269722789124	64.81493506493507
response to nutrient levels (GO:0031667)	0.02980269722789124	64.81493506493507
inorganic cation transmembrane transport (GO:0098662)	0.030330316433904256	11.149886877828054
apoptotic nuclear changes (GO:0030262)	0.030383977558540543	61.993788819875775
negative regulation of lipid metabolic process (GO:0045833)	0.030383977558540543	61.993788819875775
regulation of cellular response to transforming growth factor beta stimulus (GO:1903844)	0.030383977558540543	61.993788819875775
negative regulation of ossification (GO:0030279)	0.030383977558540543	61.993788819875775
negative regulation of synaptic transmission (GO:0050805)	0.030383977558540543	61.993788819875775
regulation of monooxygenase activity (GO:0032768)	0.030383977558540543	61.993788819875775
extracellular matrix assembly (GO:0085029)	0.030383977558540543	61.993788819875775
regulation of vascular endothelial growth factor receptor signaling pathway (GO:0030947)	0.030383977558540543	61.993788819875775
positive regulation of neuron apoptotic process (GO:0043525)	0.030383977558540543	61.993788819875775
positive regulation of p38MAPK cascade (GO:1900745)	0.030383977558540543	61.993788819875775
negative regulation of cell junction assembly (GO:1901889)	0.03093866664936243	59.407738095238095
receptor catabolic process (GO:0032801)	0.03093866664936243	59.407738095238095
receptor signaling pathway via STAT (GO:0097696)	0.03093866664936243	59.407738095238095
negative regulation of signaling (GO:0023057)	0.03093866664936243	59.407738095238095
regulation of heterotypic cell-cell adhesion (GO:0034114)	0.03093866664936243	59.407738095238095
regulation of interferon-alpha production (GO:0032647)	0.03093866664936243	59.407738095238095
regulation of myotube differentiation (GO:0010830)	0.03093866664936243	59.407738095238095
peripheral nervous system development (GO:0007422)	0.03093866664936243	59.407738095238095
positive regulation of lipid metabolic process (GO:0045834)	0.03093866664936243	59.407738095238095
positive regulation of peptidyl-threonine phosphorylation (GO:0010800)	0.03093866664936243	59.407738095238095
ventricular cardiac muscle tissue development (GO:0003229)	0.03093866664936243	59.407738095238095
regulation of biomineral tissue development (GO:0070167)	0.03184460986305113	57.02857142857143
negative regulation of protein localization to membrane (GO:1905476)	0.03184460986305113	57.02857142857143
cellular response to drug (GO:0035690)	0.03184460986305113	57.02857142857143
hippo signaling (GO:0035329)	0.03184460986305113	57.02857142857143
positive regulation of interleukin-2 production (GO:0032743)	0.03184460986305113	57.02857142857143
acute inflammatory response (GO:0002526)	0.03228607752926199	54.832417582417584
negative regulation of insulin receptor signaling pathway (GO:0046627)	0.03228607752926199	54.832417582417584
cellular response to cadmium ion (GO:0071276)	0.03228607752926199	54.832417582417584
cellular response to unfolded protein (GO:0034620)	0.03228607752926199	54.832417582417584
peptide hormone secretion (GO:0030072)	0.03228607752926199	54.832417582417584
regulation of toll-like receptor signaling pathway (GO:0034121)	0.03228607752926199	54.832417582417584
regulation of transcription regulatory region DNA binding (GO:2000677)	0.03228607752926199	54.832417582417584
regulation of vasculature development (GO:1901342)	0.03228607752926199	54.832417582417584
response to glucocorticoid (GO:0051384)	0.03228607752926199	54.832417582417584
positive regulation of nuclear division (GO:0051785)	0.03228607752926199	54.832417582417584
positive regulation of striated muscle cell differentiation (GO:0051155)	0.03228607752926199	54.832417582417584
protein export from nucleus (GO:0006611)	0.03228607752926199	54.832417582417584
negative regulation of cellular response to insulin stimulus (GO:1900077)	0.03276888893469222	52.7989417989418
regulation of B cell activation (GO:0050864)	0.03276888893469222	52.7989417989418
regulation of extrinsic apoptotic signaling pathway in absence of ligand (GO:2001239)	0.03276888893469222	52.7989417989418
cellular response to interleukin-6 (GO:0071354)	0.03276888893469222	52.7989417989418
regulation of immunoglobulin production (GO:0002637)	0.03276888893469222	52.7989417989418
response to ketone (GO:1901654)	0.03276888893469222	52.7989417989418
positive regulation of monooxygenase activity (GO:0032770)	0.03276888893469222	52.7989417989418
positive regulation of phosphatidylinositol 3-kinase activity (GO:0043552)	0.03276888893469222	52.7989417989418
positive regulation of protein import into nucleus (GO:0042307)	0.03276888893469222	52.7989417989418
macromolecule catabolic process (GO:0009057)	0.03276888893469222	52.7989417989418
positive regulation of synapse assembly (GO:0051965)	0.03276888893469222	52.7989417989418
negative regulation of interferon-gamma production (GO:0032689)	0.03354399803074242	50.910714285714285
regulation of response to biotic stimulus (GO:0002831)	0.03354399803074242	50.910714285714285
positive regulation of dephosphorylation (GO:0035306)	0.03354399803074242	50.910714285714285
response to cadmium ion (GO:0046686)	0.03354399803074242	50.910714285714285
positive regulation of leukocyte migration (GO:0002687)	0.03354399803074242	50.910714285714285
intrinsic apoptotic signaling pathway in response to endoplasmic reticulum stress (GO:0070059)	0.03354399803074242	50.910714285714285
positive regulation of lipid kinase activity (GO:0090218)	0.03442922039480489	49.152709359605915
positive regulation of protein import (GO:1904591)	0.03442922039480489	49.152709359605915
maintenance of blood-brain barrier (GO:0035633)	0.03442922039480489	49.152709359605915
primary neural tube formation (GO:0014020)	0.03442922039480489	49.152709359605915
receptor signaling pathway via JAK-STAT (GO:0007259)	0.035170012639750614	47.51190476190476
negative regulation of DNA binding (GO:0043392)	0.035170012639750614	47.51190476190476
negative regulation of interleukin-6 production (GO:0032715)	0.035170012639750614	47.51190476190476
regulation of transmembrane receptor protein serine/threonine kinase signaling pathway (GO:0090092)	0.035170012639750614	47.51190476190476
positive regulation of locomotion (GO:0040017)	0.035170012639750614	47.51190476190476
tube closure (GO:0060606)	0.035170012639750614	47.51190476190476
negative regulation of gene expression (GO:0010629)	0.035376387406440675	9.454326923076923
activation of phospholipase C activity (GO:0007202)	0.035376387406440675	45.97695852534562
aortic valve morphogenesis (GO:0003180)	0.035376387406440675	45.97695852534562
regulation of chemotaxis (GO:0050920)	0.035376387406440675	45.97695852534562
cardiac muscle tissue morphogenesis (GO:0055008)	0.035376387406440675	45.97695852534562
cellular response to topologically incorrect protein (GO:0035967)	0.035376387406440675	45.97695852534562
regulation of intracellular protein transport (GO:0033157)	0.035376387406440675	45.97695852534562
chondrocyte differentiation (GO:0002062)	0.035376387406440675	45.97695852534562
regulation of NMDA receptor activity (GO:2000310)	0.035376387406440675	45.97695852534562
hematopoietic progenitor cell differentiation (GO:0002244)	0.035376387406440675	45.97695852534562
positive regulation of immune effector process (GO:0002699)	0.035376387406440675	45.97695852534562
liver development (GO:0001889)	0.035376387406440675	45.97695852534562
positive regulation of receptor signaling pathway via STAT (GO:1904894)	0.035376387406440675	45.97695852534562
mitochondrial membrane organization (GO:0007006)	0.035376387406440675	45.97695852534562
apoptotic mitochondrial changes (GO:0008637)	0.03607912246773445	44.53794642857143
regulation of histone acetylation (GO:0035065)	0.03607912246773445	44.53794642857143
regulation of protein localization to cell surface (GO:2000008)	0.03607912246773445	44.53794642857143
positive regulation of histone modification (GO:0031058)	0.03607912246773445	44.53794642857143
positive regulation of receptor signaling pathway via JAK-STAT (GO:0046427)	0.03607912246773445	44.53794642857143
vasculogenesis (GO:0001570)	0.03607912246773445	44.53794642857143
negative regulation of blood vessel endothelial cell migration (GO:0043537)	0.03650867809714694	43.18614718614719
regulation of amyloid-beta formation (GO:1902003)	0.03650867809714694	43.18614718614719
neural tube closure (GO:0001843)	0.03650867809714694	43.18614718614719
regulation of myoblast differentiation (GO:0045661)	0.03650867809714694	43.18614718614719
positive regulation of DNA binding (GO:0043388)	0.03650867809714694	43.18614718614719
positive regulation of interleukin-12 production (GO:0032735)	0.03650867809714694	43.18614718614719
response to steroid hormone (GO:0048545)	0.03650867809714694	43.18614718614719
positive regulation of mitochondrial outer membrane permeabilization involved in apoptotic signaling pathway (GO:1901030)	0.03650867809714694	43.18614718614719
positive regulation of protein dephosphorylation (GO:0035307)	0.03650867809714694	43.18614718614719
ventricular cardiac muscle tissue morphogenesis (GO:0055010)	0.03650867809714694	43.18614718614719
negative regulation of cell cycle G1/S phase transition (GO:1902807)	0.037114355972420666	41.91386554621849
cellular response to amyloid-beta (GO:1904646)	0.037114355972420666	41.91386554621849
cellular response to hydrogen peroxide (GO:0070301)	0.037114355972420666	41.91386554621849
cellular response to virus (GO:0098586)	0.037114355972420666	41.91386554621849
regulation of phosphatidylinositol 3-kinase activity (GO:0043551)	0.037114355972420666	41.91386554621849
regulation of trans-synaptic signaling (GO:0099177)	0.037114355972420666	41.91386554621849
positive regulation of immunoglobulin production (GO:0002639)	0.037114355972420666	41.91386554621849
aortic valve development (GO:0003176)	0.03764047040157682	40.714285714285715
negative regulation of toll-like receptor signaling pathway (GO:0034122)	0.03764047040157682	40.714285714285715
regulation of protein import into nucleus (GO:0042306)	0.03764047040157682	40.714285714285715
positive regulation of bone mineralization (GO:0030501)	0.03764047040157682	40.714285714285715
positive regulation of interferon-beta production (GO:0032728)	0.03764047040157682	40.714285714285715
positive regulation of mitotic nuclear division (GO:0045840)	0.03764047040157682	40.714285714285715
macrophage activation (GO:0042116)	0.03764047040157682	40.714285714285715
positive regulation of T cell mediated immunity (GO:0002711)	0.03764047040157682	40.714285714285715
negative regulation of endothelial cell proliferation (GO:0001937)	0.038345362402447326	39.58134920634921
negative regulation of G1/S transition of mitotic cell cycle (GO:2000134)	0.038345362402447326	39.58134920634921
regulation of p38MAPK cascade (GO:1900744)	0.038345362402447326	39.58134920634921
regulation of vascular associated smooth muscle cell proliferation (GO:1904705)	0.038345362402447326	39.58134920634921
positive regulation of signaling receptor activity (GO:2000273)	0.038345362402447326	39.58134920634921
negative regulation of endothelial cell migration (GO:0010596)	0.03910332537753377	38.50965250965251
regulation of apoptotic signaling pathway (GO:2001233)	0.03910332537753377	38.50965250965251
response to estradiol (GO:0032355)	0.03910332537753377	38.50965250965251
positive regulation of production of molecular mediator of immune response (GO:0002702)	0.03910332537753377	38.50965250965251
negative regulation of protein secretion (GO:0050709)	0.039850457744412614	37.494360902255636
regulation of nitric-oxide synthase activity (GO:0050999)	0.039850457744412614	37.494360902255636
regulation of peptidyl-threonine phosphorylation (GO:0010799)	0.039850457744412614	37.494360902255636
membrane protein proteolysis (GO:0033619)	0.039850457744412614	37.494360902255636
positive regulation of cation channel activity (GO:2001259)	0.04065439572277517	36.53113553113553
response to organonitrogen compound (GO:0010243)	0.04065439572277517	36.53113553113553
positive regulation of ossification (GO:0045778)	0.04065439572277517	36.53113553113553
negative regulation of cell-cell adhesion (GO:0022408)	0.04124513976951174	35.61607142857143
regulation of cell development (GO:0060284)	0.04124513976951174	35.61607142857143
regulation of mitochondrial membrane potential (GO:0051881)	0.04124513976951174	35.61607142857143
regulation of protein dephosphorylation (GO:0035304)	0.04124513976951174	35.61607142857143
positive regulation of biomineral tissue development (GO:0070169)	0.04124513976951174	35.61607142857143
keratinocyte differentiation (GO:0030216)	0.04124513976951174	35.61607142857143
regulation of nervous system development (GO:0051960)	0.04209790282890296	34.745644599303134
positive regulation of protein tyrosine kinase activity (GO:0061098)	0.04209790282890296	34.745644599303134
regulation of cell-cell adhesion (GO:0022407)	0.04287434541686889	33.916666666666664
positive regulation of axonogenesis (GO:0050772)	0.04287434541686889	33.916666666666664
positive regulation of phospholipase C activity (GO:0010863)	0.04287434541686889	33.916666666666664
cardiac ventricle morphogenesis (GO:0003208)	0.043571805998002144	33.12624584717608
regulation of endothelial cell apoptotic process (GO:2000351)	0.043571805998002144	33.12624584717608
response to amyloid-beta (GO:1904645)	0.043571805998002144	33.12624584717608
positive regulation of osteoblast differentiation (GO:0045669)	0.043571805998002144	33.12624584717608
regulation of insulin receptor signaling pathway (GO:0046626)	0.04425960173351666	32.371753246753244
regulation of receptor signaling pathway via JAK-STAT (GO:0046425)	0.04425960173351666	32.371753246753244
positive regulation of nervous system development (GO:0051962)	0.04425960173351666	32.371753246753244
zymogen activation (GO:0031638)	0.04425960173351666	32.371753246753244
regulation of cellular protein localization (GO:1903827)	0.04493791862678307	31.650793650793652
negative regulation of tumor necrosis factor production (GO:0032720)	0.04493791862678307	31.650793650793652
erythrocyte differentiation (GO:0030218)	0.04493791862678307	31.650793650793652
regulation of synaptic transmission, glutamatergic (GO:0051966)	0.04493791862678307	31.650793650793652
negative regulation of cold-induced thermogenesis (GO:0120163)	0.045318742453688485	30.961180124223603
regulation of protein localization to nucleus (GO:1900180)	0.045318742453688485	30.961180124223603
epidermal growth factor receptor signaling pathway (GO:0007173)	0.045318742453688485	30.961180124223603
epithelial to mesenchymal transition (GO:0001837)	0.045318742453688485	30.961180124223603
regulation of synapse assembly (GO:0051963)	0.045318742453688485	30.961180124223603
positive regulation of cell-cell adhesion (GO:0022409)	0.045318742453688485	30.961180124223603
regulation of T cell activation (GO:0050863)	0.045318742453688485	30.961180124223603
positive regulation of pathway-restricted SMAD protein phosphorylation (GO:0010862)	0.045318742453688485	30.961180124223603
negative regulation of MAP kinase activity (GO:0043407)	0.04590424363981465	30.300911854103344
negative regulation of mitotic cell cycle (GO:0045930)	0.04590424363981465	30.300911854103344
negative regulation of tumor necrosis factor superfamily cytokine production (GO:1903556)	0.04590424363981465	30.300911854103344
regulation of interleukin-2 production (GO:0032663)	0.04590424363981465	30.300911854103344
positive regulation of blood vessel endothelial cell migration (GO:0043536)	0.04590424363981465	30.300911854103344
transmembrane receptor protein tyrosine kinase signaling pathway (GO:0007169)	0.0463358601939264	7.494450822809032
negative regulation of catabolic process (GO:0009895)	0.0463358601939264	29.668154761904763
regulation of cellular protein metabolic process (GO:0032268)	0.0463358601939264	29.668154761904763
regulation of interferon-beta production (GO:0032648)	0.0463358601939264	29.668154761904763
regulation of smooth muscle cell proliferation (GO:0048660)	0.0463358601939264	29.668154761904763
response to hydrogen peroxide (GO:0042542)	0.0463358601939264	29.668154761904763
response to unfolded protein (GO:0006986)	0.0463358601939264	29.668154761904763
negative regulation of ERK1 and ERK2 cascade (GO:0070373)	0.04711890478657254	29.06122448979592
regulation of complement activation (GO:0030449)	0.04711890478657254	29.06122448979592
regulation of interleukin-12 production (GO:0032655)	0.047749327838971636	28.478571428571428
sensory perception (GO:0007600)	0.047749327838971636	28.478571428571428
intrinsic apoptotic signaling pathway in response to DNA damage (GO:0008630)	0.047749327838971636	28.478571428571428
mesenchymal cell differentiation (GO:0048762)	0.047749327838971636	28.478571428571428
cartilage development (GO:0051216)	0.048371409443137316	27.9187675070028
plasma membrane bounded cell projection morphogenesis (GO:0120039)	0.048371409443137316	27.9187675070028
positive regulation of developmental growth (GO:0048639)	0.048371409443137316	27.9187675070028
myeloid cell differentiation (GO:0030099)	0.048371409443137316	27.9187675070028
organelle organization (GO:0006996)	0.04862096965065647	7.201693043798307
epidermal cell differentiation (GO:0009913)	0.049059747650773894	27.380494505494507
positive regulation of B cell activation (GO:0050871)	0.049059747650773894	27.380494505494507
regulation of proteolysis (GO:0030162)	0.04981656818273156	26.862533692722373
positive regulation of leukocyte chemotaxis (GO:0002690)	0.04981656818273156	26.862533692722373
negative regulation of cytokine-mediated signaling pathway (GO:0001960)	0.05056818217736867	26.363756613756614
regulation of blood vessel endothelial cell migration (GO:0043535)	0.05056818217736867	26.363756613756614
blood vessel morphogenesis (GO:0048514)	0.05123747222386879	25.883116883116884
glycosaminoglycan catabolic process (GO:0006027)	0.05123747222386879	25.883116883116884
mitochondrial transport (GO:0006839)	0.05123747222386879	25.883116883116884
regulation of intracellular signal transduction (GO:1902531)	0.05147350892985194	6.914235190097259
cellular response to peptide (GO:1901653)	0.05174519783711201	25.419642857142858
regulation of mitotic nuclear division (GO:0007088)	0.05174519783711201	25.419642857142858
regulation of reactive oxygen species metabolic process (GO:2000377)	0.05174519783711201	25.419642857142858
positive regulation of cell junction assembly (GO:1901890)	0.05174519783711201	25.419642857142858
receptor metabolic process (GO:0043112)	0.052013609797124424	24.972431077694235
chordate embryonic development (GO:0043009)	0.052013609797124424	24.972431077694235
regulation of pathway-restricted SMAD protein phosphorylation (GO:0060393)	0.052013609797124424	24.972431077694235
regulation of phagocytosis (GO:0050764)	0.052013609797124424	24.972431077694235
fat cell differentiation (GO:0045444)	0.052013609797124424	24.972431077694235
regulation of tumor necrosis factor-mediated signaling pathway (GO:0010803)	0.052013609797124424	24.972431077694235
positive regulation of mitochondrion organization (GO:0010822)	0.052013609797124424	24.972431077694235
positive regulation of protein binding (GO:0032092)	0.052013609797124424	24.972431077694235
nervous system development (GO:0007399)	0.052601259187996526	6.755401901469317
positive regulation of tyrosine phosphorylation of STAT protein (GO:0042531)	0.052736402913088704	24.54064039408867
pattern recognition receptor signaling pathway (GO:0002221)	0.05440609848732796	23.720238095238095
positive regulation of cysteine-type endopeptidase activity (GO:2001056)	0.05519769232944813	23.330210772833723
negative regulation of nucleic acid-templated transcription (GO:1903507)	0.05594092204733945	6.501165501165501
regulation of innate immune response (GO:0045088)	0.05668922748592727	22.58730158730159
regulation of transcription initiation from RNA polymerase II promoter (GO:0060260)	0.05668922748592727	22.58730158730159
BMP signaling pathway (GO:0030509)	0.057387398741081556	22.233258928571427
G protein-coupled receptor signaling pathway, coupled to cyclic nucleotide second messenger (GO:0007187)	0.057387398741081556	22.233258928571427
embryonic organ development (GO:0048568)	0.05808091231701527	21.89010989010989
ERBB signaling pathway (GO:0038127)	0.05808091231701527	21.89010989010989
regulation of gene silencing by miRNA (GO:0060964)	0.05876980904522241	21.557359307359306
positive regulation of catabolic process (GO:0009896)	0.05876980904522241	21.557359307359306
negative regulation of transforming growth factor beta receptor signaling pathway (GO:0030512)	0.05936846052622884	21.23454157782516
regulation of tyrosine phosphorylation of STAT protein (GO:0042509)	0.05936846052622884	21.23454157782516
positive regulation of protein localization to nucleus (GO:1900182)	0.05936846052622884	21.23454157782516
positive regulation of MAP kinase activity (GO:0043406)	0.059961362294720204	20.92121848739496
synapse assembly (GO:0007416)	0.059961362294720204	20.92121848739496
positive regulation of protein transport (GO:0051222)	0.059961362294720204	20.92121848739496
carbohydrate homeostasis (GO:0033500)	0.060548588659284065	20.616977225672876
cellular response to light stimulus (GO:0071482)	0.060548588659284065	20.616977225672876
defense response to Gram-positive bacterium (GO:0050830)	0.060548588659284065	20.616977225672876
regulation of endopeptidase activity (GO:0052548)	0.06104337998042646	20.321428571428573
cellular response to BMP stimulus (GO:0071773)	0.06104337998042646	20.321428571428573
regulation of G1/S transition of mitotic cell cycle (GO:2000045)	0.06104337998042646	20.321428571428573
positive regulation of cellular protein localization (GO:1903829)	0.06104337998042646	20.321428571428573
negative regulation of epithelial cell proliferation (GO:0050680)	0.06170630612176511	20.03420523138833
cell junction organization (GO:0034330)	0.06170630612176511	20.03420523138833
negative regulation of cell adhesion (GO:0007162)	0.06227693959725555	19.754960317460316
positive regulation of JNK cascade (GO:0046330)	0.06227693959725555	19.754960317460316
positive regulation of synaptic transmission (GO:0050806)	0.06227693959725555	19.754960317460316
regulation of cytokine-mediated signaling pathway (GO:0001959)	0.06293056812915371	19.483365949119374
NIK/NF-kappaB signaling (GO:0038061)	0.06293056812915371	19.483365949119374
cellular response to hormone stimulus (GO:0032870)	0.06449572989186778	18.961904761904762
negative regulation of developmental process (GO:0051093)	0.06495670698940409	18.711466165413533
cellular response to UV (GO:0034644)	0.06495670698940409	18.711466165413533
positive regulation of protein modification by small protein conjugation or removal (GO:1903322)	0.06495670698940409	18.711466165413533
positive regulation of type I interferon production (GO:0032481)	0.06495670698940409	18.711466165413533
negative regulation of apoptotic signaling pathway (GO:2001234)	0.06559419430866927	18.467532467532468
negative regulation of protein serine/threonine kinase activity (GO:0071901)	0.06559419430866927	18.467532467532468
regulation of neuron differentiation (GO:0045664)	0.06631967717013514	18.229853479853478
negative regulation of cell cycle (GO:0045786)	0.06676438669156805	17.998191681735985
negative regulation of extrinsic apoptotic signaling pathway (GO:2001237)	0.06676438669156805	17.998191681735985
regulation of protein localization to plasma membrane (GO:1903076)	0.06676438669156805	17.998191681735985
skin development (GO:0043588)	0.06676438669156805	17.998191681735985
negative regulation of protein modification process (GO:0031400)	0.06748210342211723	17.772321428571427
cell-cell junction organization (GO:0045216)	0.06810333614165337	17.552028218694886
positive regulation of protein ubiquitination (GO:0031398)	0.06810333614165337	17.552028218694886
regulation of defense response (GO:0031347)	0.06872058974651138	17.337108013937282
regulation of osteoblast differentiation (GO:0045667)	0.06872058974651138	17.337108013937282
nuclear export (GO:0051168)	0.06942900553709348	17.12736660929432
positive regulation of protein catabolic process (GO:0045732)	0.07012029027602994	16.922619047619047
negative regulation of cellular macromolecule biosynthetic process (GO:2000113)	0.07012029027602994	5.487649964714185
negative regulation of phosphorylation (GO:0042326)	0.07054880480441256	16.722689075630253
glucose homeostasis (GO:0042593)	0.07054880480441256	16.722689075630253
positive regulation of endothelial cell migration (GO:0010595)	0.07054880480441256	16.722689075630253
negative regulation of binding (GO:0051100)	0.07184566792038288	16.336617405582924
positive regulation of neuron projection development (GO:0010976)	0.07184566792038288	16.336617405582924
metal ion transport (GO:0030001)	0.07184566792038288	16.336617405582924
second-messenger-mediated signaling (GO:0019932)	0.07253842683233047	16.150162337662337
negative regulation of mitotic cell cycle phase transition (GO:1901991)	0.07450162451470423	15.615384615384615
cellular response to fibroblast growth factor stimulus (GO:0044344)	0.07450162451470423	15.615384615384615
regulation of lipid metabolic process (GO:0019216)	0.07450162451470423	15.615384615384615
positive regulation of transmembrane receptor protein serine/threonine kinase signaling pathway (GO:0090100)	0.07450162451470423	15.615384615384615
regulation of epithelial cell proliferation (GO:0050678)	0.07518394184890005	15.444875776397515
hemopoiesis (GO:0030097)	0.07576204467414098	15.278033794162827
interleukin-1-mediated signaling pathway (GO:0070498)	0.07576204467414098	15.278033794162827
calcium ion homeostasis (GO:0055074)	0.07788947240198138	14.798363095238095
glycosaminoglycan biosynthetic process (GO:0006024)	0.07788947240198138	14.798363095238095
response to UV (GO:0009411)	0.07922813252166462	14.494897959183673
positive regulation of stress-activated MAPK cascade (GO:0032874)	0.07922813252166462	14.494897959183673
regulation of transforming growth factor beta receptor signaling pathway (GO:0017015)	0.07978758699896721	14.347763347763347
positive regulation of translation (GO:0045727)	0.07978758699896721	14.347763347763347
positive regulation of cell cycle process (GO:0090068)	0.0804503688348524	14.20357142857143
calcium-mediated signaling (GO:0019722)	0.0806822590412793	14.062234794908063
cell junction assembly (GO:0034329)	0.0806822590412793	14.062234794908063
positive regulation of cell growth (GO:0030307)	0.0806822590412793	14.062234794908063
intrinsic apoptotic signaling pathway (GO:0097193)	0.0806822590412793	14.062234794908063
positive regulation of vasculature development (GO:1904018)	0.0806822590412793	14.062234794908063
regulation of transcription by RNA polymerase II (GO:0006357)	0.08154572950782979	2.9366691437536123
cellular metal ion homeostasis (GO:0006875)	0.08199056161077466	13.787794729542302
regulation of JNK cascade (GO:0046328)	0.08253273355353637	13.654532967032967
positive regulation of cellular metabolic process (GO:0031325)	0.08253273355353637	13.654532967032967
small GTPase mediated signal transduction (GO:0007264)	0.08318054918092789	13.523809523809524
negative regulation of transmembrane receptor protein serine/threonine kinase signaling pathway (GO:0090101)	0.08458020818098794	13.269692923898532
regulation of transcription, DNA-templated (GO:0006355)	0.08511065554461941	2.8806818181818183
regulation of protein ubiquitination (GO:0031396)	0.08511065554461941	13.14616402116402
cellular divalent inorganic cation homeostasis (GO:0072503)	0.0864991423747263	12.905844155844155
regulation of macroautophagy (GO:0016241)	0.08713439701045313	12.788931788931789
calcium ion transport (GO:0006816)	0.08925895658825767	12.450501253132833
positive regulation of angiogenesis (GO:0045766)	0.08977013532237334	12.341614906832298
tumor necrosis factor-mediated signaling pathway (GO:0033209)	0.08977013532237334	12.341614906832298
positive regulation of cell projection organization (GO:0031346)	0.09039523594453203	12.23460591133005
epithelium development (GO:0060429)	0.09397319612047246	11.726092089728454
defense response to symbiont (GO:0140546)	0.0953240997116327	11.534262485481998
platelet degranulation (GO:0002576)	0.09593545052875774	11.440668202764977
negative regulation of cell growth (GO:0030308)	0.09617242658072057	11.348571428571429
negative regulation of growth (GO:0045926)	0.09617242658072057	11.348571428571429
circulatory system development (GO:0072359)	0.09617242658072057	11.348571428571429
synapse organization (GO:0050808)	0.09617242658072057	11.348571428571429
plasma membrane bounded cell projection organization (GO:0120036)	0.09750598961599673	11.16872890888639
regulation of response to external stimulus (GO:0032101)	0.09870753554204366	10.994462901439645
positive regulation of canonical Wnt signaling pathway (GO:0090263)	0.09870753554204366	10.994462901439645
cellular response to metal ion (GO:0071248)	0.0993052379522929	10.909340659340659
regulation of cell motility (GO:2000145)	0.10049454250762116	10.742965367965368
defense response to virus (GO:0051607)	0.10049454250762116	10.742965367965368
negative regulation of inflammatory response to antigenic stimulus (GO:0002862)	0.10252391350654316	10.502645502645503
regulation of inflammatory response to antigenic stimulus (GO:0002861)	0.10311067877917089	10.424894957983193
neuron projection morphogenesis (GO:0048812)	0.1049921000846911	10.198355601233299
enzyme linked receptor protein signaling pathway (GO:0007167)	0.1049921000846911	10.198355601233299
positive regulation of cellular catabolic process (GO:0031331)	0.10557149372764382	10.125
Ras protein signal transduction (GO:0007265)	0.10614891891956066	10.052684903748734
neuron development (GO:0048666)	0.10672438346835429	9.981388329979879
positive regulation of transferase activity (GO:0051347)	0.11012596324546856	9.639455782312925
regulation of cytokine production (GO:0001817)	0.11139635562311878	9.509108341323106
negative regulation of protein phosphorylation (GO:0001933)	0.11266156335720767	9.382213812677389
positive regulation of Wnt signaling pathway (GO:0030177)	0.11322097693536032	9.320018796992482
heart development (GO:0007507)	0.12074890980329141	8.68624014022787
regulation of neuron projection development (GO:0010975)	0.12129087371662603	8.632839721254355
cellular protein-containing complex assembly (GO:0034622)	0.12321374583746006	8.476475620188195
positive regulation of I-kappaB kinase/NF-kappaB signaling (GO:0043123)	0.12512741928730334	8.32563025210084
neuron differentiation (GO:0030182)	0.1270319371082305	8.18001651527663
negative regulation of immune response (GO:0050777)	0.1292882239532661	7.993543179983858
regulation of mitotic cell cycle (GO:0007346)	0.1292882239532661	7.993543179983858
regulation of translation (GO:0006417)	0.1292882239532661	7.993543179983858
regulation of immune response (GO:0050776)	0.12980808427890056	7.948234349919743
regulated exocytosis (GO:0045055)	0.1303261728405289	7.903431763766959
regulation of programmed cell death (GO:0043067)	0.13961327038870577	7.324944485566247
regulation of signal transduction (GO:0009966)	0.14211946547688942	7.174764321972444
axon guidance (GO:0007411)	0.14527779965767168	6.995403111739745
negative regulation of inflammatory response (GO:0050728)	0.15087630637894767	6.693974272173325
phosphate-containing compound metabolic process (GO:0006796)	0.15087630637894767	6.693974272173325
regulation of cell growth (GO:0001558)	0.1539794149731642	6.537367724867725
negative regulation of transcription, DNA-templated (GO:0045892)	0.15991479964837527	3.09627581720605
regulation of autophagy (GO:0010506)	0.16272602022706684	6.135093167701863
axonogenesis (GO:0007409)	0.1683376820198279	5.901374775851763
regulation of canonical Wnt signaling pathway (GO:0060828)	0.17645022376256878	5.593253968253968
cellular component assembly (GO:0022607)	0.1813092093539673	5.418956043956044
protein deubiquitination (GO:0016579)	0.18487021096585193	5.295112781954887
protein modification by small protein removal (GO:0070646)	0.19028157146962918	5.119480519480519
proteolysis (GO:0006508)	0.19688224913934096	4.91983016983017
extracellular matrix organization (GO:0030198)	0.20463921525275908	4.702818920210224
innate immune response (GO:0045087)	0.20561224109459045	4.67109634551495
intracellular protein transport (GO:0006886)	0.2258520690842917	4.189765458422174
post-translational protein modification (GO:0043687)	0.23091246130858145	4.07828073089701
cellular response to DNA damage stimulus (GO:0006974)	0.2335776879419968	4.018829308227589
cellular protein metabolic process (GO:0044267)	0.27171988695801313	3.3600618131868134
neutrophil mediated immunity (GO:0002446)	0.3101031546369556	2.8597829275447344
negative regulation of transcription by RNA polymerase II (GO:0000122)	0.4067637705353084	2.0186153524367287

## Sheet: 5. R.slovaca GO process
Term	Adjusted P-value	Odds Ratio
lipopolysaccharide-mediated signaling pathway (GO:0031663)	1.2965241898569948E-7	713.3214285714286
regulation of natural killer cell chemotaxis (GO:2000501)	1.1744920102427867E-6	1873.59375
negative regulation by host of viral transcription (GO:0043922)	5.57902145079288E-6	749.2125
eosinophil chemotaxis (GO:0048245)	5.57902145079288E-6	576.2307692307693
eosinophil migration (GO:0072677)	5.57902145079288E-6	576.2307692307693
response to interferon-gamma (GO:0034341)	5.57902145079288E-6	149.7218045112782
cellular response to cytokine stimulus (GO:0071345)	5.57902145079288E-6	49.19243697478991
inflammatory response (GO:0006954)	5.57902145079288E-6	73.2
regulation of ERK1 and ERK2 cascade (GO:0070372)	5.57902145079288E-6	70.65808297567955
response to interleukin-1 (GO:0070555)	5.57902145079288E-6	138.72473867595818
protein kinase B signaling (GO:0043491)	1.22869074752854E-5	356.57142857142856
response to tumor necrosis factor (GO:0034612)	1.2554732702850568E-5	107.18598382749326
cytokine-mediated signaling pathway (GO:0019221)	1.4513877415236673E-5	37.802926829268294
cellular response to lipopolysaccharide (GO:0071222)	1.4513877415236673E-5	97.89655172413794
cellular response to interferon-gamma (GO:0071346)	1.4513877415236673E-5	97.05494505494505
cellular response to organic substance (GO:0071310)	1.4513877415236673E-5	95.41416566626651
cellular response to oxygen-containing compound (GO:1901701)	1.4513877415236673E-5	51.54874213836478
modulation by host of symbiont process (GO:0051851)	1.8356769050576312E-5	258.1034482758621
positive regulation of calcium ion transport (GO:0051928)	2.614037958276405E-5	220.09191176470588
cellular response to organic cyclic compound (GO:0071407)	2.614037958276405E-5	77.66340508806262
cellular response to interleukin-1 (GO:0071347)	2.838201790031336E-5	75.0728476821192
lymphocyte migration (GO:0072676)	2.9845715123970538E-5	202.21621621621622
monocyte chemotaxis (GO:0002548)	3.315139141556177E-5	191.82692307692307
lymphocyte chemotaxis (GO:0048247)	3.662988573303672E-5	182.4512195121951
cellular response to tumor necrosis factor (GO:0071356)	5.737939262921695E-5	59.545864661654136
positive regulation of natural killer cell chemotaxis (GO:2000503)	5.737939262921695E-5	1480.4444444444443
chemokine-mediated signaling pathway (GO:0070098)	6.610493163528133E-5	141.0566037735849
regulation of inflammatory response (GO:0050727)	6.610493163528133E-5	55.974540311173975
response to organic cyclic compound (GO:0014070)	7.535361963613138E-5	131.1315789473684
cellular response to chemokine (GO:1990869)	7.535361963613138E-5	131.1315789473684
cellular response to lipid (GO:0071396)	7.612143958210018E-5	52.55548172757475
glial cell migration (GO:0008347)	9.784570681095346E-5	888.1777777777778
positive regulation of intracellular signal transduction (GO:1902533)	9.876869312587413E-5	29.95686999383857
neutrophil chemotaxis (GO:0030593)	1.0603975115946463E-4	111.50373134328358
granulocyte chemotaxis (GO:0071621)	1.1693548970309973E-4	106.70892857142857
neutrophil migration (GO:1990266)	1.3354956524130616E-4	100.92060810810811
positive regulation of inflammatory response (GO:0050729)	2.010042498514655E-4	86.78633720930233
positive regulation of nitric-oxide synthase biosynthetic process (GO:0051770)	2.1554346496017836E-4	493.3333333333333
positive regulation of apoptotic process (GO:0043065)	2.3101590458319697E-4	36.7563025210084
positive regulation of neuroinflammatory response (GO:0150078)	2.3101590458319697E-4	443.97777777777776
macrophage chemotaxis (GO:0048246)	2.3101590458319697E-4	443.97777777777776
positive regulation of defense response (GO:0031349)	2.3101590458319697E-4	78.52894736842106
regulation of neuron apoptotic process (GO:0043523)	2.3101590458319697E-4	78.52894736842106
positive regulation of calcium ion import (GO:0090280)	2.5797569067316284E-4	403.5959595959596
positive regulation of calcium-mediated signaling (GO:0050850)	2.5797569067316284E-4	403.5959595959596
regulation of nitric-oxide synthase biosynthetic process (GO:0051769)	2.9434089809942884E-4	369.94444444444446
macrophage migration (GO:1905517)	3.2537592024283314E-4	341.47008547008545
neurotrophin TRK receptor signaling pathway (GO:0048011)	3.2537592024283314E-4	341.47008547008545
cellular response to molecule of bacterial origin (GO:0071219)	3.2742235826686E-4	66.55245535714286
positive regulation of macrophage activation (GO:0043032)	4.043399994039262E-4	295.9111111111111
positive regulation of macromolecule metabolic process (GO:0010604)	4.224375390432179E-4	29.487218045112783
positive regulation of macromolecule biosynthetic process (GO:0010557)	4.290061638481085E-4	59.11607142857143
positive regulation of lymphocyte chemotaxis (GO:0140131)	4.290061638481085E-4	277.40277777777777
negative regulation of osteoclast differentiation (GO:0045671)	5.137381876262148E-4	246.55555555555554
positive regulation of response to external stimulus (GO:0032103)	5.137381876262148E-4	54.74172794117647
neurotrophin signaling pathway (GO:0038179)	5.567876107282449E-4	233.5672514619883
positive regulation of hydrolase activity (GO:0051345)	6.096414121775548E-4	50.9666095890411
regulation of cysteine-type endopeptidase activity (GO:2000116)	6.472781077004554E-4	211.3015873015873
response to lipopolysaccharide (GO:0032496)	7.144624929583404E-4	47.67548076923077
regulation of calcium ion import (GO:0090279)	7.414953211080644E-4	192.90821256038646
positive regulation of nitric oxide biosynthetic process (GO:0045429)	8.351688945009579E-4	177.45777777777778
positive regulation of gene expression (GO:0010628)	8.351688945009579E-4	23.32456664674238
positive regulation of ERK1 and ERK2 cascade (GO:0070374)	8.351688945009579E-4	43.9792899408284
negative regulation of apoptotic process (GO:0043066)	8.351688945009579E-4	23.175527175527176
regulation of reactive oxygen species biosynthetic process (GO:1903426)	8.359211670992805E-4	170.6239316239316
regulation of calcium-mediated signaling (GO:0050848)	8.359211670992805E-4	170.6239316239316
positive regulation of nitric oxide metabolic process (GO:1904407)	8.359211670992805E-4	170.6239316239316
negative regulation of myeloid leukocyte differentiation (GO:0002762)	8.843728312145022E-4	164.2962962962963
TRIF-dependent toll-like receptor signaling pathway (GO:0035666)	9.335302000222058E-4	158.4206349206349
MyD88-independent toll-like receptor signaling pathway (GO:0002756)	9.833611420149223E-4	152.95019157088123
regulation of GTPase activity (GO:0043087)	9.911956207204118E-4	39.92540322580645
regulation of osteoclast differentiation (GO:0045670)	0.0012933488189332011	130.4248366013072
positive regulation of GTPase activity (GO:0043547)	0.0013915319782294032	35.15047393364929
regulation of nitric oxide biosynthetic process (GO:0045428)	0.0015561446438954352	116.67251461988305
apoptotic process (GO:0006915)	0.0016965882760620293	32.5016447368421
regulation of DNA binding (GO:0051101)	0.0020682874841012524	98.4888888888889
positive regulation of neuron death (GO:1901216)	0.0020682874841012524	98.4888888888889
cellular response to mechanical stimulus (GO:0071260)	0.002219873822331462	94.28841607565012
positive regulation of ion transport (GO:0043270)	0.002282413779907046	92.31944444444444
positive regulation of chemokine production (GO:0032722)	0.0024713267315816215	86.87581699346406
positive regulation of NIK/NF-kappaB signaling (GO:1901224)	0.0024713267315816215	86.87581699346406
positive regulation of phagocytosis (GO:0050766)	0.0024713267315816215	86.87581699346406
positive regulation of MAPK cascade (GO:0043410)	0.0025306755412276383	27.285055350553506
negative regulation of metabolic process (GO:0009892)	0.0026619873595229793	82.03703703703704
positive regulation of interleukin-1 beta production (GO:0032731)	0.0026619873595229793	82.03703703703704
positive regulation of interferon-gamma production (GO:0032729)	0.0027258905981570256	80.54141414141414
positive regulation of programmed cell death (GO:0043068)	0.002736972091751711	26.112190812720847
regulation of calcium ion transport (GO:0051924)	0.002758252096991534	79.09920634920636
response to reactive oxygen species (GO:0000302)	0.0028221075835921437	77.70760233918129
positive regulation of interleukin-8 production (GO:0032757)	0.0029821637849900113	75.06591337099812
regulation of apoptotic process (GO:0042981)	0.0029821637849900113	14.905923344947736
positive regulation of interleukin-1 production (GO:0032732)	0.0029821637849900113	73.81111111111112
I-kappaB kinase/NF-kappaB signaling (GO:0007249)	0.0029821637849900113	73.81111111111112
MAPK cascade (GO:0000165)	0.0029986160302074146	24.61125
cellular response to reactive oxygen species (GO:0034614)	0.003014194883978085	72.59744990892531
negative regulation of neuron apoptotic process (GO:0043524)	0.003786221484338602	64.15458937198068
extrinsic apoptotic signaling pathway (GO:0097191)	0.0038530951532459463	63.234920634920634
response to molecule of bacterial origin (GO:0002237)	0.003920032486438402	62.341158059467915
positive regulation of T cell activation (GO:0050870)	0.0040950357144408115	60.627092846270926
positive regulation of interleukin-6 production (GO:0032755)	0.004162406767009397	59.8048048048048
positive regulation of tumor necrosis factor production (GO:0032760)	0.004229824649015665	59.004444444444445
regulation of NIK/NF-kappaB signaling (GO:1901222)	0.004519241914477076	56.72649572649573
regulation of interleukin-8 production (GO:0032677)	0.004543181653696363	56.0056258790436
positive regulation of tumor necrosis factor superfamily cytokine production (GO:1903557)	0.004543181653696363	56.0056258790436
regulation of interleukin-1 beta production (GO:0032651)	0.004723463699358489	54.617283950617285
regulation of interferon-gamma production (GO:0032649)	0.005020866708773644	52.65873015873016
negative regulation of programmed cell death (GO:0043069)	0.005125844903911568	19.455357142857142
toll-like receptor signaling pathway (GO:0002224)	0.0055128483851651505	49.68789013732834
negative regulation of MAPK cascade (GO:0043409)	0.005825181074539167	48.06038647342995
negative regulation of neuron death (GO:1901215)	0.006269157844254062	46.048611111111114
positive regulation of vasculature development (GO:1904018)	0.006724834335485032	44.19777777777778
modulation of chemical synaptic transmission (GO:0050804)	0.007599821340234392	41.29179646936656
regulation of interleukin-6 production (GO:0032675)	0.0076697573146980004	40.907407407407405
response to lipid (GO:0033993)	0.008158273184238153	39.43849206349206
positive regulation of angiogenesis (GO:0045766)	0.008369841728061204	38.74269005847953
cytoskeleton organization (GO:0007010)	0.008871731347859617	37.421845574387945
regulation of tumor necrosis factor production (GO:0032680)	0.009372846976260054	36.18761384335155
regulation of gene expression (GO:0010468)	0.009372846976260054	10.053953488372093
cellular response to oxidative stress (GO:0034599)	0.009372846976260054	35.89159891598916
regulation of T-helper 1 cell cytokine production (GO:2000554)	0.011474865458284217	499.625
positive regulation of glial cell proliferation (GO:0060252)	0.011474865458284217	499.625
positive regulation of heat generation (GO:0031652)	0.011474865458284217	499.625
regulation of fever generation (GO:0031620)	0.011474865458284217	499.625
positive regulation of oxidative stress-induced neuron death (GO:1903223)	0.011474865458284217	499.625
positive regulation of prostaglandin biosynthetic process (GO:0031394)	0.011474865458284217	499.625
positive regulation of prostaglandin secretion (GO:0032308)	0.011474865458284217	499.625
negative regulation of vascular endothelial cell proliferation (GO:1905563)	0.011474865458284217	499.625
T cell extravasation (GO:0072683)	0.011474865458284217	499.625
positive regulation of T-helper 1 cell cytokine production (GO:2000556)	0.011474865458284217	499.625
regulation of nucleotide-binding oligomerization domain containing signaling pathway (GO:0070424)	0.011474865458284217	499.625
response to cytokine (GO:0034097)	0.01218529498394376	29.79129129129129
positive regulation of NF-kappaB transcription factor activity (GO:0051092)	0.012783095302077725	28.81045751633987
positive regulation of autophagy of mitochondrion in response to mitochondrial depolarization (GO:1904925)	0.012783095302077725	399.68
regulation of adiponectin secretion (GO:0070163)	0.012783095302077725	399.68
release of sequestered calcium ion into cytosol by sarcoplasmic reticulum (GO:0014808)	0.012783095302077725	399.68
positive regulation of fever generation (GO:0031622)	0.012783095302077725	399.68
positive regulation of histone phosphorylation (GO:0033129)	0.012783095302077725	399.68
positive regulation of microglial cell activation (GO:1903980)	0.012783095302077725	399.68
positive regulation of microglial cell migration (GO:1904141)	0.012783095302077725	399.68
regulation of immature T cell proliferation in thymus (GO:0033084)	0.012783095302077725	399.68
positive regulation of chemokine (C-X-C motif) ligand 2 production (GO:2000343)	0.013554450639546599	333.05
regulation of calcidiol 1-monooxygenase activity (GO:0060558)	0.013554450639546599	333.05
release of sequestered calcium ion into cytosol by endoplasmic reticulum (GO:1903514)	0.013554450639546599	333.05
positive regulation of gliogenesis (GO:0014015)	0.013554450639546599	333.05
positive regulation of humoral immune response (GO:0002922)	0.013554450639546599	333.05
positive regulation of icosanoid secretion (GO:0032305)	0.013554450639546599	333.05
negative regulation of MyD88-independent toll-like receptor signaling pathway (GO:0034128)	0.013554450639546599	333.05
hyaluronan biosynthetic process (GO:0030213)	0.013554450639546599	333.05
regulation of glial cell apoptotic process (GO:0034350)	0.013554450639546599	333.05
positive regulation of oxidative stress-induced cell death (GO:1903209)	0.013554450639546599	333.05
regulation of microglial cell migration (GO:1904139)	0.013554450639546599	333.05
detection of molecule of bacterial origin (GO:0032490)	0.013554450639546599	333.05
positive regulation of unsaturated fatty acid biosynthetic process (GO:2001280)	0.013554450639546599	333.05
regulation of prostaglandin biosynthetic process (GO:0031392)	0.013554450639546599	333.05
positive regulation of cellular biosynthetic process (GO:0031328)	0.014281369503691778	24.73283395755306
positive regulation of apoptotic cell clearance (GO:2000427)	0.014281369503691778	285.45714285714286
regulation of RNA biosynthetic process (GO:2001141)	0.014281369503691778	285.45714285714286
regulation of apoptotic cell clearance (GO:2000425)	0.014281369503691778	285.45714285714286
negative regulation of glial cell apoptotic process (GO:0034351)	0.014281369503691778	285.45714285714286
brown fat cell differentiation (GO:0050873)	0.014281369503691778	285.45714285714286
positive regulation of glial cell migration (GO:1903977)	0.014281369503691778	285.45714285714286
regulation of collateral sprouting (GO:0048670)	0.014281369503691778	285.45714285714286
positive regulation of monocyte chemotactic protein-1 production (GO:0071639)	0.014281369503691778	285.45714285714286
leukocyte aggregation (GO:0070486)	0.014281369503691778	285.45714285714286
regulation of MyD88-independent toll-like receptor signaling pathway (GO:0034127)	0.014281369503691778	285.45714285714286
regulation of oxidative stress-induced neuron death (GO:1903203)	0.014281369503691778	285.45714285714286
regulation of pattern recognition receptor signaling pathway (GO:0062207)	0.014281369503691778	285.45714285714286
regulation of cell adhesion molecule production (GO:0060353)	0.015328247469480912	249.7625
negative regulation of necroptotic process (GO:0060546)	0.015328247469480912	249.7625
regulation of endothelial cell development (GO:1901550)	0.015328247469480912	249.7625
regulation of gap junction assembly (GO:1903596)	0.015328247469480912	249.7625
positive regulation of NLRP3 inflammasome complex assembly (GO:1900227)	0.015328247469480912	249.7625
regulation of glial cell proliferation (GO:0060251)	0.015328247469480912	249.7625
regulation of interleukin-23 production (GO:0032667)	0.015328247469480912	249.7625
T-helper 1 type immune response (GO:0042088)	0.015328247469480912	249.7625
generation of neurons (GO:0048699)	0.015765869017351643	21.98777777777778
regulation of angiogenesis (GO:0045765)	0.015765869017351643	21.877280265339966
positive regulation of cell activation (GO:0050867)	0.015765869017351643	222.0
fructose 6-phosphate metabolic process (GO:0006002)	0.015765869017351643	222.0
negative regulation of hormone secretion (GO:0046888)	0.015765869017351643	222.0
granulocyte migration (GO:0097530)	0.015765869017351643	222.0
I-kappaB phosphorylation (GO:0007252)	0.015765869017351643	222.0
sarcoplasmic reticulum calcium ion transport (GO:0070296)	0.015765869017351643	222.0
cellular response to oxidised low-density lipoprotein particle stimulus (GO:0140052)	0.015765869017351643	222.0
negative regulation of transcription from RNA polymerase II promoter in response to stress (GO:0097201)	0.015765869017351643	222.0
negative regulation of transmembrane transport (GO:0034763)	0.015765869017351643	222.0
regulation of histone phosphorylation (GO:0033127)	0.015765869017351643	222.0
nerve growth factor signaling pathway (GO:0038180)	0.015765869017351643	222.0
positive regulation of vascular endothelial growth factor receptor signaling pathway (GO:0030949)	0.015765869017351643	222.0
negative regulation of multicellular organismal process (GO:0051241)	0.016550033177646094	20.730607966457022
regulation of T cell mediated immunity (GO:0002709)	0.016550033177646094	199.79
regulation of biosynthetic process (GO:0009889)	0.016550033177646094	199.79
negative regulation of interleukin-17 production (GO:0032700)	0.016550033177646094	199.79
response to sterol (GO:0036314)	0.016550033177646094	199.79
negative regulation of programmed necrotic cell death (GO:0062099)	0.016550033177646094	199.79
T cell chemotaxis (GO:0010818)	0.016550033177646094	199.79
regulation of monocyte chemotactic protein-1 production (GO:0071637)	0.016550033177646094	199.79
PERK-mediated unfolded protein response (GO:0036499)	0.016550033177646094	199.79
positive regulation of cell motility (GO:2000147)	0.017082110335515405	20.060882800608827
regulation of I-kappaB kinase/NF-kappaB signaling (GO:0043122)	0.017446635133682577	19.786786786786788
regulation of sensory perception (GO:0051931)	0.017605494263280962	181.61818181818182
negative regulation of glucose transmembrane transport (GO:0010829)	0.017605494263280962	181.61818181818182
positive regulation of T-helper 1 type immune response (GO:0002827)	0.017605494263280962	181.61818181818182
positive regulation of adaptive immune response based on somatic recombination of immune receptors built from immunoglobulin superfamily domains (GO:0002824)	0.018699399029246902	166.475
regulation of chemokine (C-X-C motif) ligand 2 production (GO:2000341)	0.018699399029246902	166.475
positive regulation of reactive oxygen species biosynthetic process (GO:1903428)	0.018699399029246902	166.475
protein localization to mitochondrion (GO:0070585)	0.018699399029246902	166.475
regulation of cell population proliferation (GO:0042127)	0.019004241309712972	9.47503285151117
negative regulation of bone mineralization (GO:0030502)	0.01972821987038592	153.66153846153847
regulation of sensory perception of pain (GO:0051930)	0.01972821987038592	153.66153846153847
positive regulation of granulocyte macrophage colony-stimulating factor production (GO:0032725)	0.01972821987038592	153.66153846153847
positive regulation of DNA-binding transcription factor activity (GO:0051091)	0.01972821987038592	17.982695810564664
positive regulation of acute inflammatory response (GO:0002675)	0.020477297482355963	142.67857142857142
positive regulation of heterotypic cell-cell adhesion (GO:0034116)	0.020477297482355963	142.67857142857142
positive regulation of membrane protein ectodomain proteolysis (GO:0051044)	0.020477297482355963	142.67857142857142
integrated stress response signaling (GO:0140467)	0.020477297482355963	142.67857142857142
positive regulation of protein export from nucleus (GO:0046827)	0.020477297482355963	142.67857142857142
regulation of microglial cell activation (GO:1903978)	0.020477297482355963	142.67857142857142
positive regulation of cell differentiation (GO:0045597)	0.020934756272727638	17.12934027777778
apoptotic DNA fragmentation (GO:0006309)	0.021157626486310834	133.16
positive regulation of endothelial cell apoptotic process (GO:2000353)	0.021157626486310834	133.16
regulation of granulocyte macrophage colony-stimulating factor production (GO:0032645)	0.021157626486310834	133.16
regulation of interleukin-1 production (GO:0032652)	0.021157626486310834	133.16
necroptotic process (GO:0070266)	0.021157626486310834	133.16
positive regulation by host of viral transcription (GO:0043923)	0.021157626486310834	133.16
positive regulation of cell migration (GO:0030335)	0.021983900631572368	16.414481897627965
positive regulation of cytokine production involved in inflammatory response (GO:1900017)	0.021985794803182426	124.83125
regulation of establishment of endothelial barrier (GO:1903140)	0.021985794803182426	124.83125
cellular response to fatty acid (GO:0071398)	0.021985794803182426	124.83125
regulation of NLRP3 inflammasome complex assembly (GO:1900225)	0.021985794803182426	124.83125
positive regulation of amyloid-beta formation (GO:1902004)	0.022490972469350237	117.48235294117647
regulation of vascular endothelial cell proliferation (GO:1905562)	0.022490972469350237	117.48235294117647
negative regulation of lipid catabolic process (GO:0050995)	0.022490972469350237	117.48235294117647
cellular response to alkaloid (GO:0071312)	0.022490972469350237	117.48235294117647
maintenance of gastrointestinal epithelium (GO:0030277)	0.022490972469350237	117.48235294117647
T cell migration (GO:0072678)	0.022490972469350237	117.48235294117647
positive regulation of synaptic transmission, glutamatergic (GO:0051968)	0.022490972469350237	117.48235294117647
programmed necrotic cell death (GO:0097300)	0.022490972469350237	117.48235294117647
regulation of RIG-I signaling pathway (GO:0039535)	0.02286972449879621	110.95
response to cholesterol (GO:0070723)	0.02286972449879621	110.95
response to fatty acid (GO:0070542)	0.02286972449879621	110.95
negative regulation of nervous system development (GO:0051961)	0.02286972449879621	110.95
positive regulation of leukocyte activation (GO:0002696)	0.02286972449879621	110.95
positive regulation of macrophage migration (GO:1905523)	0.02286972449879621	110.95
regulation of glucose transmembrane transport (GO:0010827)	0.02286972449879621	110.95
maintenance of protein localization in organelle (GO:0072595)	0.02286972449879621	110.95
regulation of neuroinflammatory response (GO:0150077)	0.02286972449879621	110.95
adaptive immune response based on somatic recombination of immune receptors built from immunoglobulin superfamily domains (GO:0002460)	0.023589858645439672	105.10526315789474
positive regulation of interferon-alpha production (GO:0032727)	0.023589858645439672	105.10526315789474
positive regulation of peptidyl-lysine acetylation (GO:2000758)	0.023589858645439672	105.10526315789474
toll-like receptor 4 signaling pathway (GO:0034142)	0.023589858645439672	105.10526315789474
regulation of programmed necrotic cell death (GO:0062098)	0.023589858645439672	105.10526315789474
regulation of cell cycle (GO:0051726)	0.023594014803151417	14.886621315192743
negative regulation of cell communication (GO:0010648)	0.02400122612710562	99.845
extrinsic apoptotic signaling pathway in absence of ligand (GO:0097192)	0.02400122612710562	99.845
purinergic nucleotide receptor signaling pathway (GO:0035590)	0.02400122612710562	99.845
sensory perception of pain (GO:0019233)	0.02400122612710562	99.845
regulation of lipid catabolic process (GO:0050994)	0.02400122612710562	99.845
positive regulation of T cell cytokine production (GO:0002726)	0.02400122612710562	99.845
positive regulation of vascular associated smooth muscle cell proliferation (GO:1904707)	0.02400122612710562	99.845
positive regulation of amyloid precursor protein catabolic process (GO:1902993)	0.02447882119578731	95.08571428571429
negative regulation of biomineral tissue development (GO:0070168)	0.02447882119578731	95.08571428571429
positive regulation of DNA-templated transcription, initiation (GO:2000144)	0.02447882119578731	95.08571428571429
positive regulation of lipid catabolic process (GO:0050996)	0.02447882119578731	95.08571428571429
cellular response to nerve growth factor stimulus (GO:1990090)	0.02447882119578731	95.08571428571429
regulation of membrane protein ectodomain proteolysis (GO:0051043)	0.02447882119578731	95.08571428571429
regulation of platelet activation (GO:0010543)	0.02447882119578731	95.08571428571429
negative regulation of extrinsic apoptotic signaling pathway in absence of ligand (GO:2001240)	0.024661457906044456	90.75909090909092
glucose 6-phosphate metabolic process (GO:0051156)	0.024661457906044456	90.75909090909092
positive regulation of epithelial cell apoptotic process (GO:1904037)	0.024661457906044456	90.75909090909092
positive regulation of histone acetylation (GO:0035066)	0.024661457906044456	90.75909090909092
response to nutrient levels (GO:0031667)	0.024661457906044456	90.75909090909092
hyaluronan metabolic process (GO:0030212)	0.024661457906044456	90.75909090909092
negative regulation of signal transduction in absence of ligand (GO:1901099)	0.024661457906044456	90.75909090909092
regulation of necroptotic process (GO:0060544)	0.024661457906044456	90.75909090909092
DNA catabolic process, endonucleolytic (GO:0000737)	0.024661457906044456	90.75909090909092
regulation of protein export from nucleus (GO:0046825)	0.024661457906044456	90.75909090909092
apoptotic nuclear changes (GO:0030262)	0.02483085226222951	86.80869565217391
glucose catabolic process to pyruvate (GO:0061718)	0.02483085226222951	86.80869565217391
regulation of vascular endothelial growth factor receptor signaling pathway (GO:0030947)	0.02483085226222951	86.80869565217391
negative regulation of lipid metabolic process (GO:0045833)	0.02483085226222951	86.80869565217391
canonical glycolysis (GO:0061621)	0.02483085226222951	86.80869565217391
negative regulation of ossification (GO:0030279)	0.02483085226222951	86.80869565217391
positive regulation of neuron apoptotic process (GO:0043525)	0.02483085226222951	86.80869565217391
negative regulation of synaptic transmission (GO:0050805)	0.02483085226222951	86.80869565217391
positive regulation of p38MAPK cascade (GO:1900745)	0.02483085226222951	86.80869565217391
regulation of monooxygenase activity (GO:0032768)	0.02483085226222951	86.80869565217391
negative regulation of cell junction assembly (GO:1901889)	0.02507276216645404	83.1875
receptor signaling pathway via STAT (GO:0097696)	0.02507276216645404	83.1875
glycolytic process through glucose-6-phosphate (GO:0061620)	0.02507276216645404	83.1875
positive regulation of lipid metabolic process (GO:0045834)	0.02507276216645404	83.1875
negative regulation of signaling (GO:0023057)	0.02507276216645404	83.1875
regulation of heterotypic cell-cell adhesion (GO:0034114)	0.02507276216645404	83.1875
regulation of interferon-alpha production (GO:0032647)	0.02507276216645404	83.1875
positive regulation of vascular endothelial growth factor production (GO:0010575)	0.02507276216645404	83.1875
peripheral nervous system development (GO:0007422)	0.02507276216645404	83.1875
positive regulation of cytokine production (GO:0001819)	0.025454402398449504	13.117117117117116
negative regulation of cell development (GO:0010721)	0.025636122633174732	79.856
hippo signaling (GO:0035329)	0.025636122633174732	79.856
positive regulation of interleukin-2 production (GO:0032743)	0.025636122633174732	79.856
cellular response to drug (GO:0035690)	0.025636122633174732	79.856
positive regulation of multicellular organismal process (GO:0051240)	0.02609531138933354	12.728215095562033
regulation of toll-like receptor signaling pathway (GO:0034121)	0.02609531138933354	76.78076923076924
regulation of vascular endothelial growth factor production (GO:0010574)	0.02609531138933354	76.78076923076924
negative regulation of insulin receptor signaling pathway (GO:0046627)	0.02609531138933354	76.78076923076924
cellular response to cadmium ion (GO:0071276)	0.02609531138933354	76.78076923076924
positive regulation of nuclear division (GO:0051785)	0.02609531138933354	76.78076923076924
negative regulation of cellular response to insulin stimulus (GO:1900077)	0.02679322812166619	73.93333333333334
positive regulation of monooxygenase activity (GO:0032770)	0.02679322812166619	73.93333333333334
regulation of extrinsic apoptotic signaling pathway in absence of ligand (GO:2001239)	0.02679322812166619	73.93333333333334
regulation of response to biotic stimulus (GO:0002831)	0.027302836006412104	71.28928571428571
glycolytic process (GO:0006096)	0.027302836006412104	71.28928571428571
negative regulation of interferon-gamma production (GO:0032689)	0.027302836006412104	71.28928571428571
response to cadmium ion (GO:0046686)	0.027302836006412104	71.28928571428571
MyD88-dependent toll-like receptor signaling pathway (GO:0002755)	0.027302836006412104	71.28928571428571
extrinsic apoptotic signaling pathway via death domain receptors (GO:0008625)	0.027883192900137	68.82758620689656
response to alcohol (GO:0097305)	0.027883192900137	68.82758620689656
positive regulation of small GTPase mediated signal transduction (GO:0051057)	0.027883192900137	68.82758620689656
regulation of macrophage activation (GO:0043030)	0.027883192900137	68.82758620689656
positive regulation of protein phosphorylation (GO:0001934)	0.028360914692194296	11.815718157181571
receptor signaling pathway via JAK-STAT (GO:0007259)	0.028360914692194296	66.53
negative regulation of DNA binding (GO:0043392)	0.028360914692194296	66.53
negative regulation of interleukin-6 production (GO:0032715)	0.028360914692194296	66.53
positive regulation of leukocyte cell-cell adhesion (GO:1903039)	0.028360914692194296	66.53
positive regulation of immune effector process (GO:0002699)	0.02899995988612302	64.38064516129032
positive regulation of interleukin-10 production (GO:0032733)	0.02899995988612302	64.38064516129032
regulation of NMDA receptor activity (GO:2000310)	0.02899995988612302	64.38064516129032
negative regulation of cell population proliferation (GO:0008285)	0.029124182900625697	11.560271146478042
apoptotic mitochondrial changes (GO:0008637)	0.02944846436699247	62.365625
positive regulation of histone modification (GO:0031058)	0.02944846436699247	62.365625
regulation of histone acetylation (GO:0035065)	0.02944846436699247	62.365625
regulation of interleukin-17 production (GO:0032660)	0.02944846436699247	62.365625
regulation of amyloid-beta formation (GO:1902003)	0.02997216156231191	60.472727272727276
positive regulation of DNA binding (GO:0043388)	0.02997216156231191	60.472727272727276
positive regulation of interleukin-12 production (GO:0032735)	0.02997216156231191	60.472727272727276
positive regulation of pri-miRNA transcription by RNA polymerase II (GO:1902895)	0.02997216156231191	60.472727272727276
negative regulation of cell cycle G1/S phase transition (GO:1902807)	0.0303937105400147	58.69117647058823
regulation of trans-synaptic signaling (GO:0099177)	0.0303937105400147	58.69117647058823
negative regulation of neurogenesis (GO:0050768)	0.0303937105400147	58.69117647058823
positive regulation of lymphocyte activation (GO:0051251)	0.0303937105400147	58.69117647058823
cellular response to amyloid-beta (GO:1904646)	0.0303937105400147	58.69117647058823
positive regulation of interferon-beta production (GO:0032728)	0.03080265105021129	57.011428571428574
positive regulation of mitotic nuclear division (GO:0045840)	0.03080265105021129	57.011428571428574
negative regulation of toll-like receptor signaling pathway (GO:0034122)	0.03080265105021129	57.011428571428574
macrophage activation (GO:0042116)	0.03080265105021129	57.011428571428574
positive regulation of T cell mediated immunity (GO:0002711)	0.03080265105021129	57.011428571428574
transmembrane receptor protein tyrosine kinase signaling pathway (GO:0007169)	0.031007774823269586	10.827529021558872
proton transmembrane transport (GO:1902600)	0.031007774823269586	55.425
negative regulation of endothelial cell proliferation (GO:0001937)	0.031007774823269586	55.425
negative regulation of G1/S transition of mitotic cell cycle (GO:2000134)	0.031007774823269586	55.425
regulation of vascular associated smooth muscle cell proliferation (GO:1904705)	0.031007774823269586	55.425
positive regulation of signaling receptor activity (GO:2000273)	0.031007774823269586	55.425
regulation of p38MAPK cascade (GO:1900744)	0.031007774823269586	55.425
regulation of cell migration (GO:0030334)	0.031007774823269586	10.718664477285166
negative regulation of protein secretion (GO:0050709)	0.03240792579170277	52.502631578947366
regulation of nitric-oxide synthase activity (GO:0050999)	0.03240792579170277	52.502631578947366
organelle organization (GO:0006996)	0.032467694026946145	10.404572036150984
positive regulation of cation channel activity (GO:2001259)	0.03304496101401456	51.15384615384615
regulation of cell development (GO:0060284)	0.03358122934022387	49.8725
carbohydrate catabolic process (GO:0016052)	0.03358122934022387	49.8725
keratinocyte differentiation (GO:0030216)	0.03358122934022387	49.8725
positive regulation of epithelial to mesenchymal transition (GO:0010718)	0.034108255201755124	48.65365853658537
regulation of chemokine production (GO:0032642)	0.034108255201755124	48.65365853658537
regulation of nervous system development (GO:0051960)	0.034108255201755124	48.65365853658537
regulation of intracellular signal transduction (GO:1902531)	0.03420718347123841	9.98927203065134
positive regulation of axonogenesis (GO:0050772)	0.03443858919324083	47.49285714285714
regulation of cytokine production involved in inflammatory response (GO:1900015)	0.03443858919324083	47.49285714285714
cellular glucose homeostasis (GO:0001678)	0.03443858919324083	47.49285714285714
positive regulation of neuron differentiation (GO:0045666)	0.03443858919324083	47.49285714285714
positive regulation of transcription, DNA-templated (GO:0045893)	0.034852888517113004	5.977436440677966
positive regulation of biosynthetic process (GO:0009891)	0.034852888517113004	46.38604651162791
response to amyloid-beta (GO:1904645)	0.034852888517113004	46.38604651162791
regulation of endothelial cell apoptotic process (GO:2000351)	0.034852888517113004	46.38604651162791
regulation of insulin receptor signaling pathway (GO:0046626)	0.035351779169309004	45.32954545454545
positive regulation of RNA metabolic process (GO:0051254)	0.035351779169309004	45.32954545454545
regulation of pri-miRNA transcription by RNA polymerase II (GO:1902893)	0.035351779169309004	45.32954545454545
erythrocyte differentiation (GO:0030218)	0.035654236575001275	44.32
regulation of synaptic transmission, glutamatergic (GO:0051966)	0.035654236575001275	44.32
positive regulation of nucleocytoplasmic transport (GO:0046824)	0.035654236575001275	44.32
negative regulation of tumor necrosis factor production (GO:0032720)	0.035654236575001275	44.32
positive regulation of smooth muscle cell proliferation (GO:0048661)	0.035654236575001275	44.32
positive regulation of cell-cell adhesion (GO:0022409)	0.03613571088849039	43.35434782608696
negative regulation of cold-induced thermogenesis (GO:0120163)	0.03613571088849039	43.35434782608696
regulation of T cell activation (GO:0050863)	0.03613571088849039	43.35434782608696
establishment of protein localization to mitochondrion (GO:0072655)	0.036421119722723	42.42978723404255
negative regulation of MAP kinase activity (GO:0043407)	0.036421119722723	42.42978723404255
negative regulation of tumor necrosis factor superfamily cytokine production (GO:1903556)	0.036421119722723	42.42978723404255
regulation of interleukin-10 production (GO:0032653)	0.036421119722723	42.42978723404255
regulation of interleukin-2 production (GO:0032663)	0.036421119722723	42.42978723404255
negative regulation of catabolic process (GO:0009895)	0.0368861530051589	41.54375
regulation of interferon-beta production (GO:0032648)	0.0368861530051589	41.54375
positive regulation of reactive oxygen species metabolic process (GO:2000379)	0.0368861530051589	41.54375
negative regulation of ERK1 and ERK2 cascade (GO:0070373)	0.03743853364946668	40.69387755102041
regulation of complement activation (GO:0030449)	0.03743853364946668	40.69387755102041
regulation of axonogenesis (GO:0050770)	0.03779408663612862	39.878
inositol lipid-mediated signaling (GO:0048017)	0.03779408663612862	39.878
sensory perception (GO:0007600)	0.03779408663612862	39.878
regulation of interleukin-12 production (GO:0032655)	0.03779408663612862	39.878
positive regulation of developmental growth (GO:0048639)	0.03823731848091141	39.09411764705882
myeloid cell differentiation (GO:0030099)	0.03823731848091141	39.09411764705882
plasma membrane bounded cell projection morphogenesis (GO:0120039)	0.03823731848091141	39.09411764705882
epidermal cell differentiation (GO:0009913)	0.038769570758157824	38.340384615384615
negative regulation of cysteine-type endopeptidase activity (GO:2000117)	0.038769570758157824	38.340384615384615
protein phosphorylation (GO:0006468)	0.03912590006266093	8.769680611785875
pyruvate metabolic process (GO:0006090)	0.03991537957400132	36.916666666666664
negative regulation of cysteine-type endopeptidase activity involved in apoptotic process (GO:0043154)	0.03991537957400132	36.916666666666664
positive regulation of nucleic acid-templated transcription (GO:1903508)	0.0407440977604599	8.504693298406462
regulation of reactive oxygen species metabolic process (GO:2000377)	0.0407440977604599	35.59464285714286
regulation of bone mineralization (GO:0030500)	0.0407440977604599	35.59464285714286
cellular response to peptide (GO:1901653)	0.0407440977604599	35.59464285714286
positive regulation of proteolysis (GO:0045862)	0.0407440977604599	35.59464285714286
regulation of mitotic nuclear division (GO:0007088)	0.0407440977604599	35.59464285714286
fat cell differentiation (GO:0045444)	0.041148944410332164	34.96842105263158
regulation of tumor necrosis factor-mediated signaling pathway (GO:0010803)	0.041148944410332164	34.96842105263158
regulation of phagocytosis (GO:0050764)	0.041148944410332164	34.96842105263158
regulation of DNA-templated transcription, initiation (GO:2000142)	0.04303757782469485	33.215
pattern recognition receptor signaling pathway (GO:0002221)	0.04303757782469485	33.215
regulation of neurogenesis (GO:0050767)	0.04362758819126525	32.66885245901639
positive regulation of Ras protein signal transduction (GO:0046579)	0.04421443557079294	32.14032258064516
regulation of innate immune response (GO:0045088)	0.04479814270376549	31.62857142857143
G protein-coupled receptor signaling pathway, coupled to cyclic nucleotide second messenger (GO:0007187)	0.045378732128114316	31.1328125
positive regulation of T cell proliferation (GO:0042102)	0.04595622615817137	30.65230769230769
positive regulation of catabolic process (GO:0009896)	0.04653064690944716	30.186363636363637
negative regulation of cellular process (GO:0048523)	0.0475492534011828	7.653664302600473
regulation of endopeptidase activity (GO:0052548)	0.048798031967469895	28.455714285714286
regulation of G1/S transition of mitotic cell cycle (GO:2000045)	0.048798031967469895	28.455714285714286
phosphatidylinositol-mediated signaling (GO:0048015)	0.048798031967469895	28.455714285714286
positive regulation of neurogenesis (GO:0050769)	0.049127841350451396	28.053521126760565
positive regulation of protein secretion (GO:0050714)	0.049127841350451396	28.053521126760565
positive regulation of secretion by cell (GO:1903532)	0.049127841350451396	28.053521126760565
positive regulation of JNK cascade (GO:0046330)	0.04945274662377677	27.6625
positive regulation of synaptic transmission (GO:0050806)	0.04945274662377677	27.6625
defense response to Gram-negative bacterium (GO:0050829)	0.04945274662377677	27.6625
regulation of cytokine-mediated signaling pathway (GO:0001959)	0.049772849182236706	27.28219178082192
NIK/NF-kappaB signaling (GO:0038061)	0.049772849182236706	27.28219178082192
regulation of peptide hormone secretion (GO:0090276)	0.049772849182236706	27.28219178082192
positive regulation of lymphocyte proliferation (GO:0050671)	0.05031748445290215	26.91216216216216
establishment of protein localization to organelle (GO:0072594)	0.050513321419677994	26.552
regulation of T cell proliferation (GO:0042129)	0.050513321419677994	26.552
regulation of epithelial to mesenchymal transition (GO:0010717)	0.050513321419677994	26.552
cellular response to hormone stimulus (GO:0032870)	0.050513321419677994	26.552
positive regulation of protein modification by small protein conjugation or removal (GO:1903322)	0.050934231218917166	26.201315789473686
positive regulation of type I interferon production (GO:0032481)	0.050934231218917166	26.201315789473686
negative regulation of protein serine/threonine kinase activity (GO:0071901)	0.051466688775866236	25.85974025974026
regulation of neuron differentiation (GO:0045664)	0.051996429158670386	25.526923076923076
negative regulation of extrinsic apoptotic signaling pathway (GO:2001237)	0.052405968617720705	25.20253164556962
skin development (GO:0043588)	0.052405968617720705	25.20253164556962
activation of cysteine-type endopeptidase activity involved in apoptotic process (GO:0006919)	0.05281153868195196	24.88625
positive regulation of cellular amide metabolic process (GO:0034250)	0.05281153868195196	24.88625
positive regulation of protein ubiquitination (GO:0031398)	0.053331443843291776	24.57777777777778
positive regulation of cellular process (GO:0048522)	0.05356147602261146	6.907793829142144
regulation of defense response (GO:0031347)	0.0537295898803871	24.276829268292683
positive regulation of protein catabolic process (GO:0045732)	0.054875480716102716	23.696428571428573
regulation of Ras protein signal transduction (GO:0046578)	0.05526326624776481	23.416470588235295
glucose homeostasis (GO:0042593)	0.05526326624776481	23.416470588235295
negative regulation of binding (GO:0051100)	0.0562729580535137	22.875862068965517
metal ion transport (GO:0030001)	0.0562729580535137	22.875862068965517
regulation of cysteine-type endopeptidase activity involved in apoptotic process (GO:0043281)	0.056527183203322603	22.614772727272726
second-messenger-mediated signaling (GO:0019932)	0.056527183203322603	22.614772727272726
transforming growth factor beta receptor signaling pathway (GO:0007179)	0.056527183203322603	22.614772727272726
positive regulation of binding (GO:0051099)	0.05702412842642207	22.359550561797754
positive regulation of transport (GO:0051050)	0.05751861186638584	2022-11-22
negative regulation of mitotic cell cycle phase transition (GO:1901991)	0.05776114144990766	21.865934065934066
cellular response to fibroblast growth factor stimulus (GO:0044344)	0.05776114144990766	21.865934065934066
regulation of lipid metabolic process (GO:0019216)	0.05776114144990766	21.865934065934066
positive regulation of peptidyl-serine phosphorylation (GO:0033138)	0.05824918357190311	21.627173913043478
interleukin-1-mediated signaling pathway (GO:0070498)	0.058734828827625714	21.393548387096775
positive regulation of cold-induced thermogenesis (GO:0120162)	0.06004977223954824	20.721875
glycosaminoglycan biosynthetic process (GO:0006024)	0.06004977223954824	20.721875
calcium ion homeostasis (GO:0055074)	0.06004977223954824	20.721875
regulation of MAP kinase activity (GO:0043405)	0.06004977223954824	20.721875
regulation of peptidyl-serine phosphorylation (GO:0033135)	0.06052524548091623	20.507216494845363
positive regulation of stress-activated MAPK cascade (GO:0032874)	0.06099840607677151	20.296938775510203
positive regulation of cell cycle process (GO:0090068)	0.06206851888313864	19.889
positive regulation of cell growth (GO:0030307)	0.06240415913326282	19.69108910891089
calcium-mediated signaling (GO:0019722)	0.06240415913326282	19.69108910891089
cellular metal ion homeostasis (GO:0006875)	0.06333003218141256	19.306796116504856
regulation of insulin secretion (GO:0050796)	0.06333003218141256	19.306796116504856
regulation of JNK cascade (GO:0046328)	0.06378962285889461	19.120192307692307
small GTPase mediated signal transduction (GO:0007264)	0.06411343208681526	18.937142857142856
positive regulation of protein serine/threonine kinase activity (GO:0071902)	0.06411343208681526	18.937142857142856
regulation of protein ubiquitination (GO:0031396)	0.06574211835545642	18.408333333333335
response to endoplasmic reticulum stress (GO:0034976)	0.06619143530834332	18.238532110091743
Fc-epsilon receptor signaling pathway (GO:0038095)	0.06650120267986828	18.07181818181818
cellular divalent inorganic cation homeostasis (GO:0072503)	0.06650120267986828	18.07181818181818
Fc receptor signaling pathway (GO:0038093)	0.06680813398992583	17.90810810810811
regulation of macroautophagy (GO:0016241)	0.06680813398992583	17.90810810810811
positive regulation of metabolic process (GO:0009893)	0.06724978927963514	17.74732142857143
cellular response to transforming growth factor beta stimulus (GO:0071560)	0.06768934789948869	17.58938053097345
calcium ion transport (GO:0006816)	0.06798807163289473	17.43421052631579
positive regulation of protein metabolic process (GO:0051247)	0.06798807163289473	17.43421052631579
tumor necrosis factor-mediated signaling pathway (GO:0033209)	0.06842287273316572	17.281739130434783
positive regulation of cell projection organization (GO:0031346)	0.06885562236001737	17.13189655172414
positive regulation of protein-containing complex assembly (GO:0031334)	0.0692863330919056	16.984615384615385
positive regulation of cysteine-type endopeptidase activity involved in apoptotic process (GO:0043280)	0.06971501744058325	16.839830508474577
regulation of protein secretion (GO:0050708)	0.07297353456498853	16.02016129032258
regulation of response to external stimulus (GO:0032101)	0.07564575293097245	15.395348837209303
cellular response to metal ion (GO:0071248)	0.07605568178966263	15.276153846153846
transmembrane receptor protein serine/threonine kinase signaling pathway (GO:0007178)	0.07702382321930772	15.043181818181818
cellular calcium ion homeostasis (GO:0006874)	0.07854514037362254	14.706666666666667
neuron projection morphogenesis (GO:0048812)	0.08045321392296603	14.280575539568344
enzyme linked receptor protein signaling pathway (GO:0007167)	0.08045321392296603	14.280575539568344
positive regulation of cellular catabolic process (GO:0031331)	0.08084671655923766	14.177857142857142
Ras protein signal transduction (GO:0007265)	0.08123837953435567	14.076595744680851
positive regulation of intracellular protein transport (GO:0090316)	0.0843775688123925	13.49795918367347
regulation of cell differentiation (GO:0045595)	0.08858673536434708	12.796129032258065
cellular response to growth factor stimulus (GO:0071363)	0.08950108186241741	12.631847133757962
positive regulation of protein kinase B signaling (GO:0051897)	0.09095324017362379	12.393125
positive regulation of transcription by RNA polymerase II (GO:0045944)	0.09207226533840332	4.680647534952171
regulation of MAPK cascade (GO:0043408)	0.09329437467886283	12.014545454545454
positive regulation of I-kappaB kinase/NF-kappaB signaling (GO:0043123)	0.09561045158215882	11.658235294117647
neuron projection development (GO:0031175)	0.09561045158215882	11.658235294117647
neuron differentiation (GO:0030182)	0.0970260104534348	11.454335260115608
mitochondrion organization (GO:0007005)	0.09736964553397325	11.387931034482758
defense response to bacterium (GO:0042742)	0.09771167808434936	11.322285714285714
regulation of immune response (GO:0050776)	0.0991109222232718	11.129775280898876
negative regulation of cytokine production (GO:0001818)	0.10050235488730215	10.94364640883978
negative regulation of macromolecule metabolic process (GO:0010605)	0.10639937792947819	10.25699481865285
regulation of programmed cell death (GO:0043067)	0.10639937792947819	10.25699481865285
regulation of protein kinase B signaling (GO:0051896)	0.11294692127339027	9.603398058252427
phosphate-containing compound metabolic process (GO:0006796)	0.11531036715733141	9.373459715639811
positive regulation of protein modification process (GO:0031401)	0.11611776172326746	9.284507042253521
regulation of autophagy (GO:0010506)	0.12457775975053412	8.59086956521739
positive regulation of signal transduction (GO:0009967)	0.1349419957130386	7.8637450199203185
positive regulation of phosphorylation (GO:0042327)	0.13518605679641735	7.832142857142857
regulation of protein phosphorylation (GO:0001932)	0.14136696227078238	7.443018867924528
negative regulation of signal transduction (GO:0009968)	0.14136696227078238	7.4146616541353385
protein deubiquitination (GO:0016579)	0.14136696227078238	7.4146616541353385
inorganic cation transmembrane transport (GO:0098662)	0.14454925211980926	7.221978021978022
protein modification by small protein removal (GO:0070646)	0.14525799403484901	7.168727272727272
proteolysis (GO:0006508)	0.15035466544636644	6.889160839160839
innate immune response (GO:0045087)	0.1573332651059755	6.540863787375415
negative regulation of gene expression (GO:0010629)	0.16661606269159576	6.1271028037383175
phosphorylation (GO:0016310)	0.2026723948333069	4.909774436090226
nervous system development (GO:0007399)	0.22347967995478754	4.381838565022422
negative regulation of nucleic acid-templated transcription (GO:1903507)	0.2305872205820598	4.217278617710583
positive regulation of cell population proliferation (GO:0008284)	0.2345453069993805	4.126004228329809
negative regulation of cellular macromolecule biosynthetic process (GO:2000113)	0.2654070760169219	3.5609890109890108
negative regulation of transcription by RNA polymerase II (GO:0000122)	0.3204661415663613	2.8266471449487556
regulation of transcription by RNA polymerase II (GO:0006357)	0.34839049393421945	1.7932042750554547
regulation of transcription, DNA-templated (GO:0006355)	0.35582195998075206	1.7590445039151552
negative regulation of transcription, DNA-templated (GO:0045892)	0.4146831084820408	2.0107708553326296
cellular protein modification process (GO:0006464)	0.4394612951153123	1.85205078125
